# Supplementary material for: The Effect of Thermal Stress on the Physiology and Bacterial Communities of Two Key Mediterranean Gorgonians
Source: Appl Environ Microbiol. 2022 Mar 22;88(6):e02340-21. doi: 10.1128/aem.02340-21 (PMC8939326; doi:10.1128/aem.02340-21)
Supplement: Supplemental file 3 — Data Set S2 (Metadata). Download aem.02340-21-s0003.xlsx, XLSX file, 0.02 MB [file aem.02340-21-s0003.xlsx]

## Sheet: metadata
File_name	Species	Time	Condition	Colony	Group	ConditionTime	Sample_name
E1CONTROLT0N2056	E_cavolini	T0	Control	1	G1	ControlT0	E1CT0
E1CONTROLT1N2074	E_cavolini	T1	Control	1	G1	ControlT1	E1CT1
E1CONTROLT2N2110	E_cavolini	T2	Control	1	G1	ControlT2	E1CT2
E1CONTROLT3N2146	E_cavolini	T3	Control	1	G1	ControlT3	E1CT3
E1CONTROLT4N2182	E_cavolini	T4	Control	1	G1	ControlT4	E1CT4
E1CONTROLT5N2218	E_cavolini	T5	Control	1	G1	ControlT5	E1CT5
E1CONTROLT6N2254NR	E_cavolini	T6	Control	1	G1	ControlT6	E1CT6
E1STRESST2N2092	E_cavolini	T2	Stress	1	G1	StressT2	E1ST2
E1STRESST3N2128	E_cavolini	T3	Stress	1	G1	StressT3	E1ST3
E1STRESST4N2164	E_cavolini	T4	Stress	1	G1	StressT4	E1ST4
E1STRESST5N2200rep	E_cavolini	T5	Stress	1	G1	StressT5	E1ST5
E1STRESST6N2236	E_cavolini	T6	Stress	1	G1	StressT6	E1ST6
E2CONTROLT0N2057	E_cavolini	T0	Control	2	G2	ControlT0	E2CT0
E2CONTROLT1N2075	E_cavolini	T1	Control	2	G2	ControlT1	E2CT1
E2CONTROLT2N2111rep	E_cavolini	T2	Control	2	G2	ControlT2	E2CT2
E2CONTROLT3N2147	E_cavolini	T3	Control	2	G2	ControlT3	E2CT3
E2CONTROLT4N2183	E_cavolini	T4	Control	2	G2	ControlT4	E2CT4
E2CONTROLT5N2219	E_cavolini	T5	Control	2	G2	ControlT5	E2CT5
E2CONTROLT6N2255NR	E_cavolini	T6	Control	2	G2	ControlT6	E2CT6
E2STRESST2N2093rep	E_cavolini	T2	Stress	2	G2	StressT2	E2ST2
E2STRESST3N2129	E_cavolini	T3	Stress	2	G2	StressT3	E2ST3
E2STRESST4N2165	E_cavolini	T4	Stress	2	G2	StressT4	E2ST4
E2STRESST5N2201	E_cavolini	T5	Stress	2	G2	StressT5	E2ST5
E2STRESST6N2237	E_cavolini	T6	Stress	2	G2	StressT6	E2ST6
E3CONTROLT0N2058	E_cavolini	T0	Control	3	G2	ControlT0	E3CT0
E3CONTROLT1N2076	E_cavolini	T1	Control	3	G2	ControlT1	E3CT1
E3CONTROLT2N2112	E_cavolini	T2	Control	3	G2	ControlT2	E3CT2
E3CONTROLT3N2148	E_cavolini	T3	Control	3	G2	ControlT3	E3CT3
E3CONTROLT4N2184	E_cavolini	T4	Control	3	G2	ControlT4	E3CT4
E3CONTROLT5N2220	E_cavolini	T5	Control	3	G2	ControlT5	E3CT5
E3CONTROLT6N2256NR	E_cavolini	T6	Control	3	G2	ControlT6	E3CT6
E3STRESST2N2094rep	E_cavolini	T2	Stress	3	G2	StressT2	E3ST2
E3STRESST3N2130	E_cavolini	T3	Stress	3	G2	StressT3	E3ST3
E3STRESST4N2166	E_cavolini	T4	Stress	3	G2	StressT4	E3ST4
E3STRESST5N2202	E_cavolini	T5	Stress	3	G2	StressT5	E3ST5
E3STRESST6N2238	E_cavolini	T6	Stress	3	G2	StressT6	E3ST6
E4CONTROLT0N2059	E_cavolini	T0	Control	4	G2	ControlT0	E4CT0
E4CONTROLT1N2077	E_cavolini	T1	Control	4	G2	ControlT1	E4CT1
E4CONTROLT2N2113	E_cavolini	T2	Control	4	G2	ControlT2	E4CT2
E4CONTROLT3N2149	E_cavolini	T3	Control	4	G2	ControlT3	E4CT3
E4CONTROLT4N2185	E_cavolini	T4	Control	4	G2	ControlT4	E4CT4
E4CONTROLT5N2221	E_cavolini	T5	Control	4	G2	ControlT5	E4CT5
E4CONTROLT6N2257NR	E_cavolini	T6	Control	4	G2	ControlT6	E4CT6
E4STRESST2N2095	E_cavolini	T2	Stress	4	G2	StressT2	E4ST2
E4STRESST3N2131	E_cavolini	T3	Stress	4	G2	StressT3	E4ST3
E4STRESST4N2167	E_cavolini	T4	Stress	4	G2	StressT4	E4ST4
E4STRESST5N2203	E_cavolini	T5	Stress	4	G2	StressT5	E4ST5
E4STRESST6N2239	E_cavolini	T6	Stress	4	G2	StressT6	E4ST6
E5CONTROLT0N2060	E_cavolini	T0	Control	5	G1	ControlT0	E5CT0
E5CONTROLT1N2078	E_cavolini	T1	Control	5	G1	ControlT1	E5CT1
E5CONTROLT2N2114	E_cavolini	T2	Control	5	G1	ControlT2	E5CT2
E5CONTROLT3N2150	E_cavolini	T3	Control	5	G1	ControlT3	E5CT3
E5CONTROLT4N2186	E_cavolini	T4	Control	5	G1	ControlT4	E5CT4
E5CONTROLT5N2222	E_cavolini	T5	Control	5	G1	ControlT5	E5CT5
E5CONTROLT6N2258NR	E_cavolini	T6	Control	5	G1	ControlT6	E5CT6
E5STRESST2N2096	E_cavolini	T2	Stress	5	G1	StressT2	E5ST2
E5STRESST3N2132	E_cavolini	T3	Stress	5	G1	StressT3	E5ST3
E5STRESST4N2168	E_cavolini	T4	Stress	5	G1	StressT4	E5ST4
E5STRESST5N2204	E_cavolini	T5	Stress	5	G1	StressT5	E5ST5
E5STRESST6N2240	E_cavolini	T6	Stress	5	G1	StressT6	E5ST6
E6CONTROLT0N2061	E_cavolini	T0	Control	6	G1	ControlT0	E6CT0
E6CONTROLT1N2079	E_cavolini	T1	Control	6	G1	ControlT1	E6CT1
E6CONTROLT2N2115	E_cavolini	T2	Control	6	G1	ControlT2	E6CT2
E6CONTROLT3N2151	E_cavolini	T3	Control	6	G1	ControlT3	E6CT3
E6CONTROLT4N2187	E_cavolini	T4	Control	6	G1	ControlT4	E6CT4
E6CONTROLT5N2223	E_cavolini	T5	Control	6	G1	ControlT5	E6CT5
E6CONTROLT6N2259NR	E_cavolini	T6	Control	6	G1	ControlT6	E6CT6
E6STRESST3N2133	E_cavolini	T3	Stress	6	G1	StressT3	E6ST3
E6STRESST4N2169	E_cavolini	T4	Stress	6	G1	StressT4	E6ST4
E6STRESST5N2205	E_cavolini	T5	Stress	6	G1	StressT5	E6ST5
E6STRESST6N2241	E_cavolini	T6	Stress	6	G1	StressT6	E6ST6
E7CONTROLT0N2062	E_cavolini	T0	Control	7	G2	ControlT0	E7CT0
E7CONTROLT1N2080	E_cavolini	T1	Control	7	G2	ControlT1	E7CT1
E7CONTROLT2N2116	E_cavolini	T2	Control	7	G2	ControlT2	E7CT2
E7CONTROLT3N2152	E_cavolini	T3	Control	7	G2	ControlT3	E7CT3
E7CONTROLT4N2188	E_cavolini	T4	Control	7	G2	ControlT4	E7CT4
E7CONTROLT5N2224	E_cavolini	T5	Control	7	G2	ControlT5	E7CT5
E7CONTROLT6N2260NR	E_cavolini	T6	Control	7	G2	ControlT6	E7CT6
E7STRESST2N2098	E_cavolini	T2	Stress	7	G2	StressT2	E7ST2
E7STRESST3N2134	E_cavolini	T3	Stress	7	G2	StressT3	E7ST3
E7STRESST4N2170	E_cavolini	T4	Stress	7	G2	StressT4	E7ST4
E7STRESST5N2206	E_cavolini	T5	Stress	7	G2	StressT5	E7ST5
E7STRESST6N2242	E_cavolini	T6	Stress	7	G2	StressT6	E7ST6
E8CONTROLT0N2063	E_cavolini	T0	Control	8	G2	ControlT0	E8CT0
E8CONTROLT1N2081	E_cavolini	T1	Control	8	G2	ControlT1	E8CT1
E8CONTROLT2N2117	E_cavolini	T2	Control	8	G2	ControlT2	E8CT2
E8CONTROLT3N2153	E_cavolini	T3	Control	8	G2	ControlT3	E8CT3
E8CONTROLT4N2189	E_cavolini	T4	Control	8	G2	ControlT4	E8CT4
E8CONTROLT5N2225	E_cavolini	T5	Control	8	G2	ControlT5	E8CT5
E8CONTROLT6N2261NR	E_cavolini	T6	Control	8	G2	ControlT6	E8CT6
E8STRESST2N2099	E_cavolini	T2	Stress	8	G2	StressT2	E8ST2
E8STRESST3N2135	E_cavolini	T3	Stress	8	G2	StressT3	E8ST3
E8STRESST4N2171	E_cavolini	T4	Stress	8	G2	StressT4	E8ST4
E8STRESST5N2207	E_cavolini	T5	Stress	8	G2	StressT5	E8ST5
E8STRESST6N2243	E_cavolini	T6	Stress	8	G2	StressT6	E8ST6
E9CONTROLT0N2064	E_cavolini	T0	Control	9	G1	ControlT0	E9CT0
E9CONTROLT1N2082	E_cavolini	T1	Control	9	G1	ControlT1	E9CT1
E9CONTROLT2N2118rep	E_cavolini	T2	Control	9	G1	ControlT2	E9CT2
E9CONTROLT3N2154	E_cavolini	T3	Control	9	G1	ControlT3	E9CT3
E9CONTROLT4N2190	E_cavolini	T4	Control	9	G1	ControlT4	E9CT4
E9CONTROLT5N2226	E_cavolini	T5	Control	9	G1	ControlT5	E9CT5
E9CONTROLT6N2262NR	E_cavolini	T6	Control	9	G1	ControlT6	E9CT6
E9STRESST2N2100	E_cavolini	T2	Stress	9	G1	StressT2	E9ST2
E9STRESST3N2136	E_cavolini	T3	Stress	9	G1	StressT3	E9ST3
E9STRESST4N2172	E_cavolini	T4	Stress	9	G1	StressT4	E9ST4
E9STRESST5N2208	E_cavolini	T5	Stress	9	G1	StressT5	E9ST5
E9STRESST6N2244	E_cavolini	T6	Stress	9	G1	StressT6	E9ST6
NC1N2296NRrep	NC	NC	NC	NC	NC	NCNC	NC1
NC2N2297NRrep	NC	NC	NC	NC	NC	NCNC	NC2
P1CONTROLT0N2065	P_clavata	T0	Control	1	G1	ControlT0	P1CT0
P1CONTROLT2N2119rep	P_clavata	T2	Control	1	G1	ControlT2	P1CT2
P1CONTROLT3N2155	P_clavata	T3	Control	1	G1	ControlT3	P1CT3
P1CONTROLT4N2191	P_clavata	T4	Control	1	G1	ControlT4	P1CT4
P1CONTROLT5N2227	P_clavata	T5	Control	1	G1	ControlT5	P1CT5
P1CONTROLT6N2263NR	P_clavata	T6	Control	1	G1	ControlT6	P1CT6
P1STRESST3N2137	P_clavata	T3	Stress	1	G1	StressT3	P1ST3
P1STRESST4N2173rep	P_clavata	T4	Stress	1	G1	StressT4	P1ST4
P1STRESST5N2209rep	P_clavata	T5	Stress	1	G1	StressT5	P1ST5
P1STRESST6N2245	P_clavata	T6	Stress	1	G1	StressT6	P1ST6
P2CONTROLT0N2066	P_clavata	T0	Control	2	G2	ControlT0	P2CT0
P2CONTROLT1N2084rep	P_clavata	T1	Control	2	G2	ControlT1	P2CT1
P2CONTROLT2N2120	P_clavata	T2	Control	2	G2	ControlT2	P2CT2
P2CONTROLT3N2156	P_clavata	T3	Control	2	G2	ControlT3	P2CT3
P2CONTROLT4N2192rep	P_clavata	T4	Control	2	G2	ControlT4	P2CT4
P2CONTROLT5N2228	P_clavata	T5	Control	2	G2	ControlT5	P2CT5
P2CONTROLT6N2264NR	P_clavata	T6	Control	2	G2	ControlT6	P2CT6
P2STRESST3N2138	P_clavata	T3	Stress	2	G2	StressT3	P2ST3
P2STRESST4N2174	P_clavata	T4	Stress	2	G2	StressT4	P2ST4
P2STRESST5N2210	P_clavata	T5	Stress	2	G2	StressT5	P2ST5
P2STRESST6N2246	P_clavata	T6	Stress	2	G2	StressT6	P2ST6
P3CONTROLT0N2067	P_clavata	T0	Control	3	G1	ControlT0	P3CT0
P3CONTROLT1N2085rep	P_clavata	T1	Control	3	G1	ControlT1	P3CT1
P3CONTROLT2N2121	P_clavata	T2	Control	3	G1	ControlT2	P3CT2
P3CONTROLT3N2157rep	P_clavata	T3	Control	3	G1	ControlT3	P3CT3
P3CONTROLT4N2193	P_clavata	T4	Control	3	G1	ControlT4	P3CT4
P3CONTROLT5N2229	P_clavata	T5	Control	3	G1	ControlT5	P3CT5
P3CONTROLT6N2265NR	P_clavata	T6	Control	3	G1	ControlT6	P3CT6
P3STRESST2N2103rep	P_clavata	T2	Stress	3	G1	StressT2	P3ST2
P3STRESST3N2139	P_clavata	T3	Stress	3	G1	StressT3	P3ST3
P3STRESST4N2175	P_clavata	T4	Stress	3	G1	StressT4	P3ST4
P3STRESST5N2211	P_clavata	T5	Stress	3	G1	StressT5	P3ST5
P3STRESST6N2247	P_clavata	T6	Stress	3	G1	StressT6	P3ST6
P4CONTROLT0N2068	P_clavata	T0	Control	4	G2	ControlT0	P4CT0
P4CONTROLT1N2086rep	P_clavata	T1	Control	4	G2	ControlT1	P4CT1
P4CONTROLT2N2122	P_clavata	T2	Control	4	G2	ControlT2	P4CT2
P4CONTROLT3N2158	P_clavata	T3	Control	4	G2	ControlT3	P4CT3
P4CONTROLT4N2194	P_clavata	T4	Control	4	G2	ControlT4	P4CT4
P4CONTROLT5N2230	P_clavata	T5	Control	4	G2	ControlT5	P4CT5
P4CONTROLT6N2266NR	P_clavata	T6	Control	4	G2	ControlT6	P4CT6
P4STRESST2N2104rep	P_clavata	T2	Stress	4	G2	StressT2	P4ST2
P4STRESST3N2140	P_clavata	T3	Stress	4	G2	StressT3	P4ST3
P4STRESST4N2176	P_clavata	T4	Stress	4	G2	StressT4	P4ST4
P4STRESST5N2212	P_clavata	T5	Stress	4	G2	StressT5	P4ST5
P4STRESST6N2248NR	P_clavata	T6	Stress	4	G2	StressT6	P4ST6
P5CONTROLT0N2069	P_clavata	T0	Control	5	G2	ControlT0	P5CT0
P5CONTROLT1N2087	P_clavata	T1	Control	5	G2	ControlT1	P5CT1
P5CONTROLT2N2123	P_clavata	T2	Control	5	G2	ControlT2	P5CT2
P5CONTROLT3N2159	P_clavata	T3	Control	5	G2	ControlT3	P5CT3
P5CONTROLT4N2195	P_clavata	T4	Control	5	G2	ControlT4	P5CT4
P5CONTROLT5N2231	P_clavata	T5	Control	5	G2	ControlT5	P5CT5
P5CONTROLT6N2267NR	P_clavata	T6	Control	5	G2	ControlT6	P5CT6
P5STRESST2N2105	P_clavata	T2	Stress	5	G2	StressT2	P5ST2
P5STRESST3N2141	P_clavata	T3	Stress	5	G2	StressT3	P5ST3
P5STRESST4N2177	P_clavata	T4	Stress	5	G2	StressT4	P5ST4
P5STRESST5N2213	P_clavata	T5	Stress	5	G2	StressT5	P5ST5
P5STRESST6N2249NR	P_clavata	T6	Stress	5	G2	StressT6	P5ST6
P6CONTROLT0N2070	P_clavata	T0	Control	6	G1	ControlT0	P6CT0
P6CONTROLT1N2088	P_clavata	T1	Control	6	G1	ControlT1	P6CT1
P6CONTROLT2N2124	P_clavata	T2	Control	6	G1	ControlT2	P6CT2
P6CONTROLT3N2160	P_clavata	T3	Control	6	G1	ControlT3	P6CT3
P6CONTROLT4N2196	P_clavata	T4	Control	6	G1	ControlT4	P6CT4
P6CONTROLT5N2232	P_clavata	T5	Control	6	G1	ControlT5	P6CT5
P6CONTROLT6N2268NR	P_clavata	T6	Control	6	G1	ControlT6	P6CT6
P6STRESST3N2142	P_clavata	T3	Stress	6	G1	StressT3	P6ST3
P6STRESST4N2178	P_clavata	T4	Stress	6	G1	StressT4	P6ST4
P6STRESST5N2214	P_clavata	T5	Stress	6	G1	StressT5	P6ST5
P6STRESST6N2250NR	P_clavata	T6	Stress	6	G1	StressT6	P6ST6
P7CONTROLT0N2071	P_clavata	T0	Control	7	G2	ControlT0	P7CT0
P7CONTROLT1N2089	P_clavata	T1	Control	7	G2	ControlT1	P7CT1
P7CONTROLT2N2125	P_clavata	T2	Control	7	G2	ControlT2	P7CT2
P7CONTROLT3N2161	P_clavata	T3	Control	7	G2	ControlT3	P7CT3
P7CONTROLT4N2197	P_clavata	T4	Control	7	G2	ControlT4	P7CT4
P7CONTROLT5N2233	P_clavata	T5	Control	7	G2	ControlT5	P7CT5
P7CONTROLT6N2269NR	P_clavata	T6	Control	7	G2	ControlT6	P7CT6
P7STRESST2N2107rep	P_clavata	T2	Stress	7	G2	StressT2	P7ST2
P7STRESST3N2143	P_clavata	T3	Stress	7	G2	StressT3	P7ST3
P7STRESST4N2179	P_clavata	T4	Stress	7	G2	StressT4	P7ST4
P7STRESST5N2215	P_clavata	T5	Stress	7	G2	StressT5	P7ST5
P7STRESST6N2251NR	P_clavata	T6	Stress	7	G2	StressT6	P7ST6
P8CONTROLT0N2072	P_clavata	T0	Control	8	G2	ControlT0	P8CT0
P8CONTROLT3N2162	P_clavata	T3	Control	8	G2	ControlT3	P8CT3
P8CONTROLT4N2198	P_clavata	T4	Control	8	G2	ControlT4	P8CT4
P8CONTROLT5N2234	P_clavata	T5	Control	8	G2	ControlT5	P8CT5
P8CONTROLT6N2270NR	P_clavata	T6	Control	8	G2	ControlT6	P8CT6
P8STRESST2N2108rep	P_clavata	T2	Stress	8	G2	StressT2	P8ST2
P8STRESST3N2144	P_clavata	T3	Stress	8	G2	StressT3	P8ST3
P8STRESST4N2180	P_clavata	T4	Stress	8	G2	StressT4	P8ST4
P8STRESST5N2216	P_clavata	T5	Stress	8	G2	StressT5	P8ST5
P8STRESST6N2252NR	P_clavata	T6	Stress	8	G2	StressT6	P8ST6
P9CONTROLT0N2073	P_clavata	T0	Control	9	G1	ControlT0	P9CT0
P9CONTROLT1N2091	P_clavata	T1	Control	9	G1	ControlT1	P9CT1
P9CONTROLT2N2127	P_clavata	T2	Control	9	G1	ControlT2	P9CT2
P9CONTROLT3N2163	P_clavata	T3	Control	9	G1	ControlT3	P9CT3
P9CONTROLT4N2199	P_clavata	T4	Control	9	G1	ControlT4	P9CT4
P9CONTROLT5N2235	P_clavata	T5	Control	9	G1	ControlT5	P9CT5
P9CONTROLT6N2271NR	P_clavata	T6	Control	9	G1	ControlT6	P9CT6
P9STRESST3N2145	P_clavata	T3	Stress	9	G1	StressT3	P9ST3
P9STRESST4N2181	P_clavata	T4	Stress	9	G1	StressT4	P9ST4
P9STRESST5N2217rep	P_clavata	T5	Stress	9	G1	StressT5	P9ST5
P9STRESST6N2253NR	P_clavata	T6	Stress	9	G1	StressT6	P9ST6
