# Supplementary material for: The Effect of Thermal Stress on the Physiology and Bacterial Communities of Two Key Mediterranean Gorgonians
Source: Appl Environ Microbiol. 2022 Mar 22;88(6):e02340-21. doi: 10.1128/aem.02340-21 (PMC8939326; doi:10.1128/aem.02340-21)
Supplement: Supplemental file 4 — Data Set S3 (zOTU sequences). Download aem.02340-21-s0004.csv, CSV file, 1.0 MB [file aem.02340-21-s0004.csv]

>Zotu1
TGGGGAATATTGCACAATGGGCGCAAGCCTGATGCAGCCATGCCGCGTGTGTGAAGAAGGCCTTAGGGTTGTAAAGCACT
TTCAGCGAGGAGGAAAGGCTAATTGCTAATATCAATTAGCTGTGACGTTACTCGCAGAAGAAGCACCGGCTAACTCCGTG
CCAGCAGCCGCGGTAATACGGAGGGTGCAAGCGTTAATCGGAATTACTGGGCGTAAAGCGTGCGTAGGCGGCTAAATAAG
TTGGATGTGAAATCCCTGGGCTCAACCCAGGAACTGCACCCAAAACTGTTTAGCTAGAGTACGAGAGAGGAGTGTGGAAT
TTCCTGTGTAGCGGTGGAATGCGTAGATATAGGAAGGAACACCAGTGGCGAAGGCGACACTCTGGCTCGATACTGACGCT
GAGGTACGAAAGCGTGGGGAGCAAACA
>Zotu2
TGGGGAATATTGCACAATGGGCGCAAGCCTGATGCAGCCATGCCGCGTGTGTGAAGAAGGCCCTAGGGTTGTAAAGCACT
TTCAGCGAGGAGGAAGGGTATCTTGCTAATATCAAGGTACATTGACGTTACTCGCAGAAGAAGCACCGGCTAACTCCGTG
CCAGCAGCCGCGGTAATACGGAGGGTGCAAGCGTTAATCGGAATTACTGGGCGTAAAGCGTGCGTAGGCGGTTAAATAAG
TTGGATGTGAAAGCCCTGGGCTCAACCTAGGAACTGCACCCAAAACTGTTTAACTAGAGTACGAGAGAGGAGTGTGGAAT
TTCCTGTGTAGCGGTGGAATGCGTAGATATAGGAAGGAACACCAGTGGCGAAGGCGGCACTCTGGCTCGATACTGACGCT
GAGGTACGAAAGCATGGGTAGCAAACA
>Zotu3
TGGGGAATATTGCACAATGGGCGAAAGCCTGATGCAGCCATGCCGCGTGTGTGAAGAAGGCTCTAGGGTTGTAAAGCACT
TTCAGCGAGGAGGAAAGGTTGATGATTAATACTCATTAGCTGTGACGTTACTCGCAGAAGAAGCACCGGCTAACTCCGTG
CCAGCAGCCGCGGTAATACGGAGGGTGCAAGCGTTAATCGGAATTACTGGGCGTAAAGCGTGCGTAGGCGGCTTGCTAAG
TTGGATGTGAAAGCCCCGGGCTCAACCTGGGAACTGCATTCAAAACTGGTGAGCTAGAGTGCGGAAGAGGAGTGTGGAAT
TTCCTGTGTAGCGGTGAAATGCGTAGATATAGGAAGGAACACCAGTGGCGAAGGCGACACTCTGGTCTGACACTGACGCT
GAGGTACGAAAGCGTGGGGAGCAAACA
>Zotu4
TGGGGAATATTGCACAATGGGCGCAAGCCTGATGCAGCCATGCCGCGTGTGTGAAGAAGGCCCTAGGGTTGTAAAGCACT
TTCAGCGAGGAGGAAGGGTATCTTGCTAATATCAAGATGCATTGACGTTACTCGCAGAAGAAGCACCGGCTAACTCCGTG
CCAGCAGCCGCGGTAATACGGAGGGTGCAAGCGTTAATCGGAATTACTGGGCGTAAAGCGTGCGTAGGCGGTTAAATAAG
TTGGATGTGAAAGCCCTGGGCTCAACCTAGGAACTGCACCCAAAACTGTTTAACTAGAGTACGAGAGAGGAGTGTGGAAT
TTCCTGTGTAGCGGTGGAATGCGTAGATATAGGAAGGAACACCAGTGGCGAAGGCGGCACTCTGGCTCGATACTGACGCT
GAGGTACGAAAGCATGGGTAGCAAACA
>Zotu5
TGGGGAATATTGCACAATGGGCGAAAGCCTGATGCAGCCATGCCGCGTGTGTGAAGAAGGCTCTAGGGTTGTAAAGCACT
TTCAGCGAGGAGGAAAGGTTAAAGATTAATACTCTTTAGCTGTGACGTTACTCGCAGAAGAAGCACCGGCTAACTCCGTG
CCAGCAGCCGCGGTAATACGGAGGGTGCAAGCGTTAATCGGAATTACTGGGCGTAAAGCGTGCGTAGGCGGCTTGCTAAG
TTGGATGTGAAAGCCCCGGGCTCAACCTGGGAACTGCATTCAAAACTGGTGAGCTAGAGTGCGGAAGAGGAGTGTGGAAT
TTCCTGTGTAGCGGTGAAATGCGTAGATATAGGAAGGAACACCAGTGGCGAAGGCGACACTCTGGTCTGACACTGACGCT
GAGGTACGAAAGCGTGGGGAGCAAACA
>Zotu6
TGGGGAATATTGCACAATGGGCGCAAGCCTGATGCAGCCATGCCGCGTGTGTGAAGAAGGCCCTAGGGTTGTAAAGCACT
TTCAGCGAGGAGGAAGGGTAGTTTGCTAATATCAAACTGCATTGACGTTACTCGCAGAAGAAGCACCGGCTAACTCCGTG
CCAGCAGCCGCGGTAATACGGAGGGTGCAAGCGTTAATCGGAATTACTGGGCGTAAAGCGTGCGTAGGCGGTTAAATAAG
TTGGATGTGAAAGCCCTGGGCTCAACCTAGGAACTGCACCCAAAACTGTTTAACTAGAGTACGAGAGAGGAGTGTGGAAT
TTCCTGTGTAGCGGTGGAATGCGTAGATATAGGAAGGAACACCAGTGGCGAAGGCGGCACTCTGGCTCGATACTGACGCT
GAGGTACGAAAGCATGGGTAGCAAACA
>Zotu7
TGGGGAATATTGCACAATGGGGGAAACCCTGATGCAGCCATGCCGCGTGTGTGAAGAAGGCTCTAGGGTTGTAAAGCACT
TTCAGTGGGGAGGAAAGGTTGTAATTTAATAGATTGCAGCTGTGACGTTACCCACAGAAGAAGCACCGGCTAACTCCGTG
CCAGCAGCCGCGGTAATACGGAGGGTGCAAGCGTTAATCGGAATTACTGGGCGTAAAGCGCGCGTAGGCGGATGCTTAAG
TCGGATGTGAAAGCCCAGGGCTCAACCTTGGAATAGCATCTGATACTGGGCATCTAGAGTACGATAGAGGGTGGTAGAAT
TTCTTGTGTAGCGGTGAAATGCGTAGATATAAGAAGGAATACCAGTGGCGAAGGCGGCCACCTGGATCGATACTGACGCT
GAGGTGCGAAAGCGTGGGGAGCAAACA
>Zotu8
TGGGGAATCTTCTGCAATGGGCGCAAGCCTGACAGAGCGGCGTCGTGTGAAGGAAGAAGGCCTGAAATAGGTTGTAAACT
TCTTTTACTGAGTAATGAATAATGACAACGCAGTAAAAAAGTATCGGCTAACTCCGTGCCAGCAGCCGCGGTAATACGGG
GGATGCAAGCGTTATCCGGAATAACTGGGCGTAAAGCGTCTGTAGGTGGTTTAGTGTGTTCTTAGTTAAATTATGAAGCC
TAACTTCATGAAAAGTAAGAAAACTAGTAGACTTGAGTACGATAGGGGTAAGAGGAATTCTTCGAGAAGTAGTGAAATGC
GAAGATACGAAGGAGAAGATCATAAGCGAAGGCTTCTTACTGGGTCGTAACTGACACTGAGAGACGAAAGCTAGGGGAGC
GAATG
>Zotu9
TGGGGAATATTGGACAATGGGCGAAAGCCTGATCCAGCAATACCGAGTGGGTGACGAAGGCCTTAGGGTTGTAAAGCCCT
TTTCATTAGGGAAGATAATGACGGTACCTGACCAAGAAAGCCCCGGCTAACTCCGTGCCAGCAGCCGCGGTAAGACGGAG
GGGGCTAGCGTTGTTCGGAATTACTGGGCGTAAAGAGTGCGTAGGCGGTTTAGTAAGTTGGAAGTGAAAGCCCGAGGCTT
AACCTCGGAACTGCTTTCAAAACTACTAATCTAGAGTGTAGTAGGGGATGATGGAATTCCTAGTGTAGAGGTGAAATTCT
TAGATATTAGGAGGAACACCGGTGGCGAAGGCGGTCATCTAGGCTACAACTGACGCTGATGCACGAAAGCGTGGGGAGCA
AACA
>Zotu10
TCGAGAATCATTCGCAATGGACGAAAGTCTGACGATGCGACGCCGCGTGAGTGACATGAAGGCTTTCGAGTCGTAAAACT
CTATCGTGGAGAGTGAACAGTATAAATTTTAATAAAATTTATATTTGACAGTACTCCAAAATGAAGCTCCGGCTAACTTC
GTGCCAGCAGCCGCGGTAATACGAAGGGAGCGAGCGTTGTTCGGATTTACTGGGCGTAAAGGGTGTCTAGGTGGTTTTGT
AAGTTGAATGTGAAAGCCCTTGGCTTAACCAAGGAATAGCATTCAAAACTGCATCACTAGAGTGTGAAAGAGGAAGACGG
AATTCCAAGTGTAGCGGTGATATGCGTAGATATTTGGAAGAACACCAGTGGCGAAGGCGGTCTTCTGGTTCAATACTGAC
ACTAAAGCACGAAGGCTAGGGGAGCAAACA
>Zotu11
TGGGGAATATTGCACAATGGGCGCAAGCCTGATGCAGCCATGTCGCGTGTGTGAAGAAGGCCTTAGGGTTGTAAAGCACT
TTCAGCGAGGAGGAAAGGCTAATTGCTAATATCAATTAGCTGTGACGTTACTCGCAGAAGAAGCACCGGCTAACTCCGTG
CCAGCAGCCGCGGTAATACGGAGGGTGCAAGCGTTAATCGGAATTACTGGGCGTAAAGCGTGCGTAGGTGGCTAAATAAG
TTGGATGTGAAATCCCTGGGCTCAACCCAGGAACTGCACCCAAAACTGTTTAGCTAGAGTACGAGAGAGGAGTGTGGAAT
TTCCTGTGTAGCGGTGGAATGCGTAGATATGGGAAGGAACACCAGTGGCGAAGGCGACACTCTGGCTCGATACTGACGCT
GAGGTACGAAAGCGTGGGGAGCAAACA
>Zotu12
TGGGGAATATTGCACAATGGGCGCAAGCCTGATGCAGCCATGCCGCGTGTGTGAAGAAGGCCCTAGGGTTGTAAAGCACT
TTCAGCGAGGAGGAAGGGTACTTTGCTAATATCAAAGTGCATTGACGTTACTCGCAGAAGAAGCACCGGCTAACTCCGTG
CCAGCAGCCGCGGTAATACGGAGGGTGCAAGCGTTAATCGGAATTACTGGGCGTAAAGCGTGCGTAGGCGGTTAAATAAG
TTGGATGTGAAAGCCCTGGGCTCAACCTAGGAACTGCACCCAAAACTGTTTAACTAGAGTACGAGAGAGGAGTGTGGAAT
TTCCTGTGTAGCGGTGGAATGCGTAGATATAGGAAGGAACACCAGTGGCGAAGGCGGCACTCTGGCTCGATACTGACGCT
GAGGTACGAAAGCATGGGTAGCAAACA
>Zotu13
TGAGGAATATTGGACAATGGAGGCAACTCTGATCCAGCCATGCCGCGTGTAGGAAGACTGCCCTATGGGTTGTAAACTAC
TTTTATAGAGGAAGAAACCATTTCACGTGTGAAATGCTGACGGTACTCTACGAATAAGGATCGGCTAACTCCGTGCCAGC
AGCCGCGGTAATACGGAGGATCCAAGCGTTATCCGGAATCATTGGGTTTAAAGGGTCCGTAGGCGGTTTAGTAAGTCAGT
GGTGAAAGTTTTCGGCTCAACCGGAAAATTGCCATTGATACTGCAAGACTTGAATTATTGTGAAGTGGTTAGAATGTGTA
GTGTAGCGGTGAAATGCATAGATATTACACAGAATACCGATTGCGAAGGCAGATCACTAACAATTAATTGACGCTAAGGG
ACGAAAGCGTGGGTAGCGAACA
>Zotu14
TGGGGAATATTGCACAATGGGCGCAAGCCTGATGCAGCCATGCCGCGTGTGTGAAGAAGGCCCTAGGGTTGTAAAGCACT
TTCAGCGAGGAGGAAGGGTAGTTTGCTAATATCAAAGTGCATTGACGTTACTCGCAGAAGAAGCACCGGCTAACTCCGTG
CCAGCAGCCGCGGTAATACGGAGGGTGCAAGCGTTAATCGGAATTACTGGGCGTAAAGCGTGCGTAGGCGGTTAAATAAG
TTGGATGTGAAAGCCCTGGGCTCAACCTAGGAACTGCACCCAAAACTGTTTAACTAGAGTACGAGAGAGGAGTGTGGAAT
TTCCTGTGTAGCGGTGGAATGCGTAGATATAGGAAGGAACACCAGTGGCGAAGGCGGCACTCTGGCTCGATACTGACGCT
GAGGTACGAAAGCATGGGTAGCAAACA
>Zotu15
TGGGGAATATTGCACAATGGGCGCAAGCCTGATGCAGCCATGCCGCGTGTGTGAAGAAGGCCCTAGGGTTGTAAAGCACT
TTCAGTGGGGAGGAAAGGTATAAGGTTAATAGCCTTGTGCTGTGACGTTACCCACAGAAGAAGGACCGGCTAACTCCGTG
CCAGCAGCCGCGGTAATACGGAGGGTCCGAGCGTTAATCGGAATTACTGGGCGTAAAGCGTGCGTAGGCGGCTGGTTAAG
TTGGGTGTGAAAGCCCCGGGCTCAACCCGGGAACTGCATCCAAAACTGACTGGCTAGAGTGCGGAAGAGGAGTGTGGAAT
TTCCTGTGTAGCGGTGAAATGCGTAGATATAGGAAGGAACACCAGTGGCGAAGGCGACACTCTGGTCTGACACTGACGCT
GAGGTACGAAAGCGTGGGGAGCAAACA
>Zotu16
TGAGGAATATTGGTCAATGGAGGCAACTCTGAACCAGCCATGCCGCGTGCAGGAAGACTGCCCTATGGGTTGTAAACTGC
TTTTATATGGGAAGAAACCGTTCTACGTGTAGAACCTTGACGGTACCATAAGAATAAGCACCGGCTAACTCCGTGCCAGC
AGCCGCGGTAATACGGAGGGTGCAAGCGTTATCCGGAATCATTGGGTTTAAAGGGTCCGCAGGCGGTCAATTAAGTCAGA
GGTGAAATCCTACAGCTTAACTGTAGAACTGCCTTTGATACTGGTTGACTTGAGTTATACGGAAGTAGATAGAATGTGTA
GTGTAGCGGTGAAATGCATAGATATTACACAGAATACCGATTGCGAAGGCAGTCTACTACGTATATACTGACGCTCATGG
ACGAAAGCGTGGGGAGCGAACA
>Zotu17
TGGGGAATATTGCACAATGGGCGCAAGCCTGATGCAGCCATGCCGCGTGTATGAAGAAGGCCTTCGGGTTGTAAAGTACT
TTCAGCAGTGAGGAAGGTGGTAGTGTTAATAGCACTATCATTTGACGTTAGCTGCAGAAGAAGCACCGGCTAACTCCGTG
CCAGCAGCCGCGGTAATACGGAGGGTGCGAGCGTTAATCGGAATTACTGGGCGTAAAGCGCATGCAGGTGGTTTGTTAAG
TCAGATGTGAAAGCCCGGGGCTCAACCTCGGAATTGCATTTGAAACTGGCAGACTAGAGTACTGTAGAGGGGGGTAGAAT
TTCAGGTGTAGCGGTGAAATGCGTAGAGATCTGAAGGAATACCGGTGGCGAAGGCGGCCCCCTGGACAGATACTGACACT
CAGATGCGAAAGCGTGGGGAGCAAACA
>Zotu18
TGGGGAATCTTGCGCAATGGGCGAAAGCCTGACGCAGCAATACCGCGTGAGTGAAGAAGGTTCTCGGATCGTAAAGCTCT
TTATCTCTGGGAAGATAATGACGGTACCAGAGGAATAAGCACCGGCTAACTACGTGCCAGCAGCCGCGGTAATACGTAGG
GTGCGAGCGTTGTTCGGATTTACTGGGCGTAAAGAGTACGTAGGCGGACTAGTAAGCTGGAGGTGAAAGCTCAGGGCTCA
ACCCTGAAACTGCTTTCAGAACTGCTAGACTAGAGAGGGTTAGAGGTCAGCAGAATTCCTGGTGTAGAGGTGAAATTCGT
AGATATCAGGAGGAATACCAGTGGCGAAGGCGGCTGGCTGGAACCACTCTGACGCTGAGGTACGAAAGCGTGGGTAGCAA
ACG
>Zotu19
TAGGGAATATTGCACAATGGAGGAAACTCTGATGCAGCCATGCCGCGTGAGTGAAGAAGGCCTTAGGGTTGTAAAGCTCT
TTCAATGGTGAAGATGATGACGGTAACCATAGAAGAAGCCCCGGCTAACTTCGTGCCAGCAGCCGCGGTAATACGAAGGG
GGCTAGCGTTGTTCGGAATTACTGGGCGTAAAGAGCACGTAGGCTGACATTTAAGTCAGAGGTGAAATCCCAAGGCTCAA
CCTTGGAACTGCCTTTGAAACTATTTGTCTAGAGACCATGAGGGGATAGCGGAATACCTAGTGTAGAGGTGAAATTCGTA
GATATTAGGTGGAACACCAGTGGCGAAGGCGGCTATCTGGCATGGTACTGACGCTGAGGTGCGAAAGCGTGGGGAGCGAA
CA
>Zotu20
TGGGGAATATTGCACAATGGGCGCAAGCCTGATGCAGCCATGCCGCGTGTGTGAAGAAGGCCTTCGGGTTGTAAAGCACT
TTCAGTTGTGAGGAAAGGTGTGTAGTTAATAACTGCATACTGTGACGTTAGCAACAGAAGAAGCACCGGCTAACTCCGTG
CCAGCAGCCGCGGTAATACGGAGGGTGCGAGCGTTAATCGGAATTACTGGGCGTAAAGCGTGCGTAGGCGGTTTGTTAAG
CAAGATGTGAAAGCCCCGGGCTCAACCTGGGAACTGCATTTTGAACTGGCAGGCTAGAGTTTTGTAGAGGGTGGTGGAAT
TTCCAGTGTAGCGGTGAAATGCGTAGAGATTGGAAGGAACATCAGTGGCGAAGGCGGCCACCTGGACAAAAACTGACGCT
GAGGCACGAAAGCGTGGGGAGCAAACA
>Zotu21
TGGGGAATTTTCCGCAATGGGCGAAAGCCTGACGGAGCAATACCGCGTGAGGGAGGAAGGCTCTTGGGTCGTAAACCTCT
TTTCTTAGGGAAGAAGATCTGACGGTACCTAAGGAATCAGCATCGGCTAACTCCGTGCCAGCAGCCGCGGTAATACGGAG
GATGCAAGCGTTATCCGGAATTATTGGGCGTAAAGCGTCCGCAGGTGGTCTTTCAAGTCTGCTGTCAAATACCAGAGCTC
AACTCTGGGCAGGCGGTGGAAACTGGGAGACTAGAGTACGGTAGGGGTAGAGGGAATTTCCAGTGTAGCGGTGAAATGCG
TAGAGATTGGAAAGAACACCAGTGGCGAAGGCGCTCTACTGGACCGTAACTGACACTCAGGGACGAAAGCTAGGGGAGCG
AAAG
>Zotu22
TGGGGAATCTTGCACAATGGGCGAAAGCCTGATGCAGCCATGCCGCGTGAGTGAAGAAGGCCTTCGGGTTGTAAAACTCT
TTTAGATGTGAAGATGATGACGGTAACATCAGAAAAAGCCCCGGCTAACTTCGTGCCAGCAGCCGCGGTAATACGAAGGG
GGCTAGCGTTGTTCGGAATTACTGGGCGTAAAGAGCGTGTAGGCGGATAGTTAAGTTAGGGGTGAAATCCCGGGGCTCAA
CCTCGGAACTGCCCTTGATACTGGCTATCTAGAGATCGTGAGGGGATAGCGGAATACCCAGTGTAGAGGTGAAATTCGTA
GATATTGGGTAGAACACCAGTGGCGAAGGCGGCTATCTGGCGCGATACTGACGCTGAGACGCGAAAGCGTGGGGAGCAAA
CA
>Zotu23
TGGGGAATATTGCACAATGGGCGCAAGCCTGATGCAGCCATGCCGCGTGTGTGAAGAAGGCCTTCGGGTTGTAAAGCACT
TTCAGTCAGGAGGAAAGGTTAGTAGTTAATACCTGCTAGCTGTGACGTTACTGACAGAAGAAGCACCGGCTAACTCCGTG
CCAGCAGCCGCGGTAATACGGAGGGTGCGAGCGTTAATCGGAATTACTGGGCGTAAAGCGTACGCAGGCGGTTTGTTAAG
CGAGATGTGAAAGCCCCGGGCTTAACCTGGGAACTGCATTTCGAACTGGCAGACTAGAGTGTGATAGAGGGTGGTAGAAT
TTCAGGTGTAGCGGTGAAATGCGTAGAGATCTGAAGGAATACCGATGGCGAAGGCAGCCACCTGGGTCAACACTGACGCT
CATGTACGAAAGCGTGGGGAGCAAACA
>Zotu24
TCGGGAATATTGCACAATGGGGGAAACCCTGATGCAGCCATGCCGCGTGAGTGATGAAGGCCTTAGGGTTGTAAAGCTCT
TTCAGATGTGAGGATGATGACGTTAACATCAGAAGAAGCTCCGGCTAACTTCGTGCCAGCAGCCGCGGTAATACGAAGGG
AGCTAGCGTTGTTCGGAATTACTGGGCGTAAAGGGCGTGTAGGCGGACTAATAAGTTAGGGGTGAAATCCCGGGGCTCAA
CCTCGGAACGGCCTTTAATACTATTAGTCTAGAGTCTGTGAGGGGATAGTGGAATACCTAGTGTAGAGGTGAAATTCGTA
GATATTAGGTGGAACACCAGTGGCGAAGGCGACTATCTGGCACAGTACTGACGCTGAGGCGCGAAAGCGTGGGGAGCAAA
CA
>Zotu25
TGGGGAATATTGGACAATGGGCGCAAGCCTGATCCAGCAATGCCGCGTGTGTGAAGAAGGCCTGAGGGTTGTAAAGCACT
TTCAATTGTGAAGAAGGGGTTAGAGTTAATACCTCTGACCTTTGACGTTAACTTTAGAAGAAGCACCGGCTAACTCCGTG
CCAGCAGCCGCGGTAATACGGAGGGTGCAAGCGTTAATCGGAATTACTGGGCGTAAAGCGCGCGTAGGCGGTTATTTAAG
TCAGATGTGAAAGCCCCGGGCTCAACCTGGGAATTGCCTCTGATACTGGGTAACTAGAGTTTGGAAGAGGGGAGTAGAAT
TTCAGGTGTAGCGGTGAAATGCATAGAGATCTGAAGGAATACCAGTGGCGAAGGCGGCTCCCTGGTCCAGAACTGACGCT
GAGGTGCGAAAGCGTGGGTAGCAAACG
>Zotu26
TAGGGAATATTTTACAATGAGCGAAAGCTTGATAAAGCGATACAGCGTGCAGGAAGAAGATCTTCGGATTGTAAACTGCT
GTTGCAAGGGAAGAAAAAAAATGAGAGGAAATGCTCATTTCTTGACGGTACCTTGCTAGAAAGTACCGGCAAACTATGTG
CCAGCAGCCGCGGTAATACATAGGGTGCAAGCGTTATCCGGAATTATTGGGCGTAAAGCGTTTGTAGGCGGTTTGTTAAG
TCTAATGTTAAATTTTGGGGCTCAACCCCATTTTGCATTGGATACTGGCAAACTAGAGTTATGTAGAGGTTAGTAGAACT
CCATGTGGAGCGGTGGAATGCGTAGATATATGGAAGAATACCATTTTGGCGAAGGCGACTAACTGGGCATTAACTGACGC
TGAGGGACGAAAGCATGGGTAGCAAACA
>Zotu27
TGGGGAATATTGCACAATGGGCGCAAGCCTGATGCAGCCATGCCGCGTGTGTGAAGAAGGCCCTAGGGTTGTAAAGCACT
TTCAGTAAGGAGGAAAGGGTGTAGTTTAATAGACTGCATCTGTGACGTTACTTACAGAAGAAGCACCGGCTAACTTCGTG
CCAGCAGCCGCGGTAATACGAGGGGTGCAAGCGTTAATCGGAATTACTGGGCGTAAAGCGTACGCAGGCGGTTTGTTAAG
CGAGATGTGAAAGCCCCGGGCTCAACCTGGGAACTGCATTTCGAACTGGCAGACTAGAGTATGATAGAGGGTGGTAGAAT
TTCAGGTGTAGCGGTGAAATGCGTAGAGATCTGAAGGAATACCGATGGCGAAGGCAGCCACCTGGGTCAATACTGACGCT
CATGTACGAAAGCGTGGGGAGCAAACG
>Zotu28
TGGGGAATATTGCACAATGGGCGCAAGCCTGATGCAGCCATGCCGCGTGTGTGAAGAAGGCCTTCGGGTTGTAAAGCACT
TTCAGTCAGGAGGAAAGGTTAGTAGTTAATACCTGCTAGCTGTGACGTTACTGACAGAAGAAGCACCGGCTAACTCCGTG
CCAGCAGCCGCGGTAATACGGAGGGTGCGAGCGTTAATCGGAATTACTGGGCGTAAAGCGTACGCAGGCGGTTTGTTAAG
CGAGATGTGAAAGCCCCGGGCTCAACCTGGGAACTGCATTTCGAACTGGCAAACTAGAGTGTGATAGAGGGTGGTAGAAT
TTCAGGTGTAGCGGTGAAATGCGTAGAGATCTGAAGGAATACCGATGGCGAAGGCAGCCACCTGGGTCAACACTGACGCT
CATGTACGAAAGCGTGGGGAGCAAACA
>Zotu29
TGGGGAATCTTGGACAATGGGCGCAAGCCTGATCCAGCCATGCCGCGTGAGTGATGAAGGCCCTAGGGTCGTAAAGCTCT
TTCGCCAGAGATGATAATGACAGTATCTGGTAAAGAAACCCCGGCTAACTCCGTGCCAGCAGCCGCGGTAATACGGAGGG
GGTTAGCGTTGTTCGGAATTACTGGGCGTAAAGCGCACGTAGGCGGATCAGAAAGTATAGGGTGAAATCCCAGGGCTCAA
CCCTGGAACTGCCTTATAAACTCCTGGTCTTGAGTTCGAGAGAGGTGAGTGGAATTCCGAGTGTAGAGGTGAAATTCGTA
GATATTCGGAGGAACACCAGTGGCGAAGGCGGCTCACTGGCTCGATACTGACGCTGAGGTGCGAAAGTGTGGGGAGCAAA
CA
>Zotu30
TGGGGAATCTTCTGCAATGGGCGCAAGCCTGACAGAGCGGCGTCGTGTGAAGGAAGAAGGCCTGAAATAGGTTGTAAACT
TCTTTTACTGAGTAATGAATAATGACAATGCAGTAAAAAAGTATCGGCTAACTCCGTGCCAGCAGCCGCGGTAATACGGG
GGATGCAAGCGTTATCCGGAATAACTGGGCGTAAAGCGTCTGTAGGTGGTTTAGTGTGTTCTTAGTTAAATTATGAAGCC
TAACTTCATGAAAAGTAAGAAAACTATTAGACTTGAGTACAATAGGGGTAAGAGGAATTCTTCGAGAAGTAGTGAAATGC
GAAGATACGAAGGAGAAGAACATAAGCGAAGGCTTCTTACTGGGTTGTAACTGACACTGAGAGACGAAAGCTAGGGGAGC
GAATG
>Zotu31
TGGGGAATCTTGCGCAATGGGCGAAAGCCTGACGCAGCAATGCCGCGTGAATGAAGAAGGTCTTCGGATTGTAAAGTTCT
TTATCTCTGTGAAGATGATGACGGTAACAGAGGAATAAGCACCGGCTAACTACGTGCCAGCAGCCGCGGTAATACGTAGG
GTGCAAGCGTTGTTCGGATTTACTGGGTGTAAAGGGTGCGTAGGCGGTATAGTAAGTCAATAGTGAAATCCTGGGGCTCA
ACCCTAGAACTGCTATTGAAACTGCTAAACTAGAGAAGATCAGAGGTCAACGGAATTCCTGGTGTAGAGGTGAAATTCGT
AGATATCAGGAGGAACATCAGAGGCGAAAGCGGTTGGCTGGGGTCATTCTGACGCTGAGGCACGAAAGCGTGGGTAGCAA
ACA
>Zotu32
TGGGGAATATTGGACAATGGGGGCAACCCTGATCCAGCCATGCCGCGTGAGTGAAGAAGGCCTTAGGGTTGTAAAGCTCT
TTCGCTAGGGAAGATAATGACGGTACCTAGTAAAGAAGTCCCGGCTAACTCCGTGCCAGCAGCCGCGGTAATACGGAGGG
GACTAGCGTTGTTCGGAATTACTGGGCGTAAAGAGTACGTAGGCGGCTAGACAAGTTGGGTGTGAAAGCCCAGGGCTCAA
CCCTGGAACTGCACTCAAAACTGTTTAGCTAGAGATCGGAAGAGGTAAGTGGAATTCCCAGTGTAGAGGTGAAATTCGTA
GATATTGGGAAGAACACCGGTGGCGAAGGCGGCTTACTGGTCCGAGACTGACGCTGAGGTACGAAAGCGTGGGGAGCAAA
CA
>Zotu33
TGGGGAATCTTGCGCAATGGGCGAAAGCCTGACGCAGCAATGTCGCGTGAATGAAGAAGGTCTTCGGATTGTAAAGTTCT
TTATCTCTGTGAAGATGATGACGGTAACAGAGGAATAAGCACCGGCTAACTACGTGCCAGCAGCCGCGGTAATACGTAGG
GTGCAAGCGTTGTTCGGATTTACTGGGTGTAAAGGGTGCGTAGGCGGTATAGTAAGTCAATAGTGAAATCCTAGGGCTCA
ACCCTAGAACTGCTATTGAAACTGCTGAACTAGAGAAGGTCAGAGGTCAACGGAATTCCTGGTGTAGAGGTGAAATTCGT
AGATATCAGGAGGAACATCAGAGGCGAAAGCGGTTGGCTGGGACCATTCTGACGCTGAGGCACGAAAGCGTGGGTAGCAA
ACA
>Zotu34
TGGGGAATCTTGCGCAATGGGCGAAAGCCTGACGCAGCAATGCCGCGTGAATGAAGAAGGTCTTCGGATTGTAAAGTTCT
TTATCTCTGTGAAGATGATGACGGTAACAGAGGAATAAGCACCGGCTAACTACGTGCCAGCAGCCGCGGTAATACGTAGG
GTGCAAGCGTTGTTCGGATTTACTGGGTGTAAAGGGTGCGTAGGCGGTATAGTAAGTCAATAGTGAAATCCTAGGGCTCA
ACCCTAGAACTGCTATTGAAACTGCTGAACTAGAGAAGGTCAGAGGTCAACGGAATTCCTGGTGTAGAGGTGAAATTCGT
AGATATCAGGAGGAACATCAGAGGCGAAAGCGGTTGGCTGGGACCATTCTGACGCTGAGGCACGAAAGCGTGGGTAGCAA
ACA
>Zotu35
TGGGGAATCTTGGACAATGGGGGCAACCCTGATCCAGCCATGCCGCGTGAGTGATGAAGGCCTTAGGGTCGTAAAGCTCT
TTCGCCTGTGAAGATAATGACGGTAGCAGGTAAAGAAACCCCGGCTAACTCCGTGCCAGCAGCCGCGGTAATACGGAGGG
GGTTAGCGTTGTTCGGAATTACTGGGCGTAAAGCGCACGTAGGCGGACTGGAAAGTTGGGGGTGAAATCCCAGGGCTCAA
CCCTGGAACTGCCTCCAAAACTATCAGTCTAGAGTTCGAGAGAGGTGAGTGGAATTCCGAGTGTAGAGGTGAAATTCGTA
GATATTCGGAGGAACACCAGTGGCGAAGGCGGCTCACTGGCTCGATACTGACGCTGAGGTGCGAAAGTGTGGGGAGCAAA
CA
>Zotu36
TGAGGAATATTGGACAATGGAGGTAACTCTGATCCAGCCATGCCGCGTGAAGGAAGACTGCCCTATGGGTTGTAAACTTC
TTTTATAGAGGAAGAAACGCAGATACGTGTATTTGTTTGACGGTACTCTACGAATAAGGATCGGCTAACTCCGTGCCAGC
AGCCGCGGTAATACGGAGGATCCAAGCGTTATCCGGAATCATTGGGTTTAAAGGGTCCGCAGGCGGTTGTTTAAGTCAGA
GGTGAAAGTTTGCAGCTCAACTGTAAAATTGCCTTTGATACTGAATAACTTGAGTTATAATGAAGTGGTTAGAATATGTA
GTGTAGCGGTGAAATGCATAGATATTACATAGAATACCGATTGCGAAGGCAGATCACTAATTATATACTGACGCTGAGGG
ACGAAAGCGTGGGGAGCGAACA
>Zotu37
TGGGGAATATTGGACAATGGGGGCAACCCTGATCCAGCAATACCATGTGTGTGAAGAAGGCCTTAGGGTTGTAAAGCACT
TTAGTTCGTGAGGAAGGCTATTAGGTTAAGAGCTAAATAGTTTGACGTTAGCGAAAGAATAAGCACCGGCTAACTCCGTG
CCAGCAGCCGCGGTAATACGGAGGGTGCAAGCGTTAATCGGAATTACTGGGCGTAAAGGGTTCGTAGGTGGTTAGATAAG
TCAGATGTGAAAGCCCTGGGCTCAACCTGGGAGTTGCATATGAAACTGTTTGACTAGAGTTTGGTAGAGGATTGGGGAAT
TTCCAGTGTAGCGGTGAAATGCGTAGAGATTGGAAAGAACATCGATGGCGAAGGCAACAATCTGGACCTGAACTGACACT
GAGGGACGAAAGCGTGGGTAGCAAACA
>Zotu38
TGGGGAATATTGCGCAATGGGCGAAAGCCTGACGCAGCCACGCCGCGTGAGTGATGAAGGTTTTCGGATCGTAAAGCTCT
GTGGGGAGAGAAGAATAAAGCCGGTGAAGAGCCGGCCCTGACGGTATCTCCTTAGCAAGCACCGGCTAACTCCGTGCCAG
CAGCCGCGGTAATACGGAGGGTGCAAACGTTGCTCGGAATCATTGGGCGTAAAGCGCGCGTAGGTGGCTTGGCAAGTTGG
ATGTGAAAGCCCGGGGCTCAACCCCGGAAGTGCATCCAAAACTGCCTCGCTAGAGTCCCGGAGGGGGTCAGAGAATTCCC
GGTGTAGAGGTGAAATTCGTAGATATCGGGAGGAATACCAGTGGCGAAGGCGCTGGCCTGGACGGTGACTGACACTGAGG
TGCGAAAGCATGGGTAGCGAACA
>Zotu39
TGGGGAATATTGCACAATGGGCGAAAGCCTGATGCAGCCATGCCGCGTGTGTGAAGAAGGCCTTCGGGTTGTAAAGCACT
TTCAGCAGTGAGGAAAGGTTGTAAATTAATACTTTGCAACTGTGACGTTAACTGCAGAAGAAGCACCGGCTAACTCCGTG
CCAGCAGCCGCGGTAATACGGAGGGTGCAAGCGTTAATCGGAATTACTGGGCGTAAAGCGCGCGTAGGCGGCCAAGTCAG
TCAGATGTGAAAGCCCCGGGCTCAACCTGGGAACTGCACCTGATACTGCTTGGCTAGAGTACAGAAGAGGGTGGTGGAAT
TTCCTGTGTAGCGGTGAAATGCGTAGATATAGGAAGGAACATCAGTGGCGAAGGCGGCCACCTGGTCTGATACTGACGCT
GAGGTGCGAAAGCGTGGGGAGCAAACA
>Zotu40
TGGGGAATATTGCACAATGGGCGCAAGCCTGATGCAGCCATGCCGCGTGTGTGAAGAAGGCCTTCGGGTTGTAAAGCACT
TTCAGTTGTGAGGAAAGGGATGTAGTTAATAACTGCATACTGTGACGTTAGCAACAGAAGAAGCACCGGCTAACTCCGTG
CCAGCAGCCGCGGTAATACGGAGGGTGCGAGCGTTAATCGGAATTACTGGGCGTAAAGCGTGCGTAGGCGGTTTGTTAAG
CAAGATGTGAAAGCCCCGGGCTCAACCTGGGAACTGCATTTTGAACTGGCAGGCTAGAGTTTTGTAGAGGGTGGTGGAAT
TTCCAGTGTAGCGGTGAAATGCGTAGAGATTGGAAGGAACATCAGTGGCGAAGGCGGCCACCTGGACAAAAACTGACGCT
GAGGCACGAAAGCGTGGGGAGCAAACA
>Zotu41
TGGGGAATATTGCACAATGGGCGCAAGCCTGATGCAGCCATGCCGCGTGTGTGAAGAAGGCCTTCGGGTTGTAAAGCACT
TTCAGTTGTGAGGAAAGGTGTGTAGTTAATAACTGCATGCTGTGACGTTAGCAACAGAAGAAGCACCGGCTAACTCCGTG
CCAGCAGCCGCGGTAATACGGAGGGTGCGAGCGTTAATCGGAATTACTGGGCGTAAAGCGTGCGTAGGCGGTTTGTTAAG
CAAGATGTGAAAGCCCCGGGCTCAACCTGGGAACTGCATTTTGAACTGGCAGGCTAGAGTTTTGTAGAGGGTGGTGGAAT
TTCCAGTGTAGCGGTGAAATGCGTAGAGATTGGAAGGAACATCAGTGGCGAAGGCGGCCACCTGGACAAAAACTGACGCT
GAGGCACGAAAGCGTGGGGAGCAAACA
>Zotu42
TGAGGAATATTGGTCAATGGGCGCAAGCCTGAACCAGCCATGCCGCGTGTAGGAAGACGGCCCTACGGGTTGTAAACTAC
TTTTATTTGGGAAGAAACTCAATACGAGTATTGAACTGACGGTACCAAAGGAATAAGGATCGGCTAACTCCGTGCCAGCA
GCCGCGGTAATACGGAGGATCCAAGCGTTATCCGGAATTATTGGGTTTAAAGGGTGCGTAGGCGGGATTCTAAGTCAGTG
GTGAAAAGCTATGGCTCAACCATGGTCGTGCCATTGATACTGGAATTCTTGAATTAAGTTGGCGTTTGCGGAATGTGTCA
TGTAGCGGTGAAATGCATAGATATGCCACAGAACCCCGATAGCGAAGGCAGCAAACGAAACTTTGATTGACGCTGATGCA
CGAAAGCGTGGGTAGCGAACA
>Zotu43
TAGGGAATATTGCACAATGGGGGAAACCCTGATGCAGCCATGCCGCGTGAGTGAAGAAGGCCTTAGGGTTGTAAAGCTCT
TTCAGATGTGAGGATGATGACGATAACATCAGAAGAAGCTCCGGCTAACTTCGTGCCAGCAGCCGCGGTAATACGAAGGG
AGCTAGCGTTGTTCGGAATTACTGGGCGTAAAGGGCGTGTAGGCGGACTTATAAGTTAGGGGTGAAATCCCGGGGCTCAA
CCTCGGAACGGCCTTTAATACTATAAGTCTAGAGTCTGTGAGGGGATAGTGGAATATCTAGTGTAGAGGTAAAATTCGTA
GATATTAGATGGAACACCAGTGGCGAAGGCGACTATCTGGCACAGTACTGACGCTGAGGCGCGAAAGCGTGGGGAGCAAA
CA
>Zotu44
TAGGGAATATTGGACAATGGGGGAAACCCTGATCCAGCAATACCGCGTGTGTGAAGAAGGCCTGAGGGTTGTAAAGCACT
TTTAGTATTGAGAAAGGTATGTGAGATTAATAGTCTTACATATTGATGTTAGATACAGAAAAAGCACCGGCTAAATCCGT
GCCAGCAGCCGCGGTAATACGGATGGTGCAAGCGTTAATCGGAATTATTGGGCGTAAAGGGCGCGTAGGCGGCAAAACAA
GTCATGTGTGAAAGTCCTGGGCTTAACCTGGGTTTGCCATGTGAAACTGTTTTGATAGAGTCTGACAGAGGCGAGTGGAA
TTTCCTGTGTAGCGGTGAAATGCGCAGATATAGGAAAGAACACCAATGGCGAAGGCAACTCGCTGGGTCAAGACTGACGC
TGAGGTGCGAAAGCGTGGGTAGCAAACA
>Zotu45
TAAGGAATTTTCCACAATGGACGAAAGTCTGATGGAGCAATGCCGCGTGATTGACGAAGGTCTTAGGATCGTAAAAATCT
GTGGTCAGGAAAGAATAAACTATATAGGAAATGATATAGTGATGACGGTACCTGACTAGAAAGTTACGGCTAACTACGTG
CCAGCAGCCGCGGTAATACGTAGGTAACAAGCGTTATCCGGATTTATTAGGCGTAAAGCGTGCGCAGACGGTTTAATCAG
TTTGAGAATAAATGTTAAGGCTTAACCTTAATTTCACTCAAAAACTATTAGACTAGAATGTAGGAGAGGTTAATGGAATT
CCATATGTAGCGGTGGAATGCGTAGATATATGGAGGAACACCAGCGGCGAAGGCGGTTGACTGGCCTACTATTGACGTTC
AGGCACGAAAGCGTGGGGAGCAAATA
>Zotu46
TGGGGAATATTGCACAATGGAGGAAACTCTGATGCAGCCATGCCGCGTGTATGAAGAAGGCCTTCGGGTTGTAAAGTACT
TTCAGCGAGGAGGAAAGGGAGTAGGTTAATAACCTGCTTCTGTGACGTTACTCGCAGAAGAAGGACCGGCTAACTCCGTG
CCAGCAGCCGCGGTAATACGGAGGGTCCGAGCGTTAATCGGAATTACTGGGCGTAAAGCGTACGCAGGCGGTTTGTTAAG
CGAGATGTGAAAGCCCCGGGCTCAACCTGGGAACTGCATTTCGAACTGACAAACTAGAGTTTTGTAGAGGGTGGTAGAAT
TTCAGGTGTAGCGGTGAAATGCGTAGAGATCTGAAGGAATACCAGTGGCGAAGGCGGCCACCTGGACAATAACTGACGCT
CATGTACGAAAGCGTGGGGAGCAAACG
>Zotu47
TGGGGAATATTGGACAATGGGGGCAACCCTGATCCAGCCATGCCGCGTGAGTGATGAAGGCCCTAGGGTTGTAAAGCTCT
TTCAGCGAGGAGGATAATGACGTTACTCGCAGAAGAAGCCCCGGCTAACTTCGTGCCAGCAGCCGCGGTAATACGAAGGG
GGCTAGCGTTGTTCGGAATCACTGGGCGTAAAGCGCACGTAGGCGGACTTTTAAGTCAGGGGTGAAATCCCGGGGCTCAA
CCCCGGAACTGCCTTTGATACTGGAAGTCTTGAGACCGAGAGAGGTGAGTGGAACTCCGAGTGTAGAGGTGAAATTCGTA
GATATTCGGAAGAACACCAGTGGCGAAGGCGGCTCACTGGCTCGGTACTGACGCTGAGGTGCGAAAGCGTGGGGAGCAAA
CA
>Zotu48
TGGGGAATATTGGACAATGGGGGCAACCCTGATCCAGCCATGCCGCGTGAGTGATGAAGGCCCTAGGGTTGTAAAGCTCT
TTCAGTCATGAGGATAATGACGTTAATGACAGAAGAAGCCCCGGCTAACTTCGTGCCAGCAGCCGCGGTAATACGAAGGG
GGCTAGCGTTGTTCGGAATCACTGGGCGTAAAGCGCACGTAGGCGGACTTTTAAGTCAGGGGTGAAATCCCGAGGCTCAA
CCTCGGAACTGCCTTTGATACTGGAAGTCTTGAGTTCGAGAGAGGTGAGTGGAACTCCGAGTGTAGAGGTGAAATTCGTA
GATATTCGGAAGAACACCAGTGGCGAAGGCGGCTCACTGGCTCGATACTGACGCTGAGGTGCGAAAGCGTGGGGAGCAAA
CA
>Zotu49
TGAGGAATATTGGTCAATGGAGGCAACTCTGAACCAGCCATGCCGCGTGCAGGATGACTGCCCTATGGGTTGTAAACTGC
TTTTATACAGGAAGAAACCGATCTACGTGTAGATCCTTGACGGTACTGTAAGAATAAGCACCGGCTAACTCCGTGCCAGC
AGCCGCGGTAATACGGAGGGTGCAAGCGTTATCCGGAATCATTGGGTTTAAAGGGTCCGCAGGCGGTCAATTAAGTCAGA
GGTGAAATCCCATAGCTTAACTATGGAACTGCCTTTGATACTGGTTGACTTGAGTTATACGGAAGTAGATAGAATGTGTA
GTGTAGCGGTGAAATGCATAGATATTACACAGAATACCGATTGCGAAGGCAGTCTACTACGTATATACTGACGCTCATGG
ACGAAAGCGTGGGGAGCGAACA
>Zotu50
TAAGGAATTTTTCACAATGGGCGCAAGCCTGATGAAGCAATACCGCGTGATTGATGAAGGTCTTTGGATTGTAAAGATCT
GTGGCAGAGAAAGAATAGGTAGATGAAGAAAAGCATTTACAATTGACGGTACTTTGCTAGAAAGCCATGACTAATTACGT
GCCAGCAGTCGCGGTAATACGTAAGTGGCGAGCATTATCCGGATTTATTGGGCGTATAGTATGTGTAGATGGTTAAAAAA
GTCAAAGGTTAAATTGCAAGGCTCAACTTTGCACCGCTTTTGATACTTTTTAACTAGAGGTTGGAAGAAGTTAATGGAAT
TTCATGTGGAGCGGTGGAATGCGTGGAGATATGAAAGAACACCAAGAGCGAAGGCAATTAACTTGTCCAGTCCTGACATT
GAGACATGAGAGCACGGGGAGCGAATC
>Zotu51
TGAGGAATATTGGTCAATGGGCGGAAGCCTGAACCAGCCATGCCGCGTGTAGGAAGACGGCCCTACGGGTTGTAAACTAC
TTTTATTTGGGAAGAAACTCAATACGTGTATTGAACTGACGGTACCAAAAGAATAAGGATCGGCTAACTCCGTGCCAGCA
GCCGCGGTAATACGGAGGATCCAAGCGTTATCCGGAATTATTGGGTTTAAAGGGTGCGTAGGCGGGATTCTAAGTCAGTG
GTGAAAAGCTATGGCTCAACCATAGTCGTGCCATTGATACTGGGATTCTTGAATTAAGTTGGCGTTTGCGGAATGTGTCA
TGTAGCGGTGAAATGCATAGATATGCCACAGAACCCCGATAGCGAAGGCAGCAAACGAAACTTTGATTGACGCTGATGCA
CGAAAGCGTGGGTAGCGAACA
>Zotu52
TGGGGAATATTGGACAATGGGCGCAAGCCTGATCCAGCCATGCCGCGTGAGTGAAGAAGGCCTTAGGGTTGTAAAGCTCT
TTCGACGGGGAAGATGATGACGGTACCCGTAGAAGAAGCCCCGGCTAACTCCGTGCCAGCAGCCGCGGTAATACGGAGGG
GGCAAGCGTTGTTCGGAATTACTGGGCGTAAAGGGCGCGTAGGCGGAATATCAAGTTAGGGGTGAAAGGCCTGGGCTCAA
CCTGGGAACTGCCTCTAAAACTGGTAATCTAGAGATCGGGAGAGGATAGCGGAATTCCTAGTGTAGAGGTGAAATTCGTA
GATATTAGGAAGAACACCAGTGGCGAAGGCGGCTATCTGGCCCGATACTGACGCTGAGGCGCGAAAGCGTGGGGAGCAAA
CA
>Zotu53
TGAAGAATCCTGGACAATGGGCGAAAGCCTGATCCGGCGATACCACGTGAATGATGAAGGCCTTAGGGTTGTAAAGTTCT
TTTAGTGAAGATGAAAATGACAGTATTCACAGAAAAAGTCCCGGCTAACTTCGTGCCAGCAGCCGCGGTGATACGAAGGG
GGCAAGCGTTACTCGGAATTATTGGGCGTAAAGCGTGCGTAGGCGGGTTTACAAGTTGCAAGTGAAAGCCTTTGGCTCAA
CCAAAGAATTGCTTGCAAAACTGTAAATCTTGAGTTCTAGAGAGGACAGAGGAATTCCTGGTGTAGGGGTGAAATCCGTA
GATATCAGGAGGAAGGTCAAATGCGAAGGCATCTGTCTGGATAGGTACTGACGCTGAGGTACGAAAGCGTGGGGAGCAAA
CA
>Zotu54
TGGGGAATATTGCACAATGGGCGAAAGCCTGATGCAGCCATGCCGCGTGTATGAAGAAGGCCTTCGGGTTGTAAAGTACT
TTCAGTTGTGAGGAAGGGTGTGTAGTTAATAGCTGCGCATCTTGACGTTAGCAACAGAAGAAGCACCGGCTAACTCCGTG
CCAGCAGCCGCGGTAATACGGAGGGTGCGAGCGTTAATCGGAATTACTGGGCGTAAAGCGCATGCAGGTGGTTCATTAAG
TCAGATGTGAAAGCCCGGGGCTCAACCTCGGAACTGCATTTGAAACTGGTGAACTAGAGTGCTGTAGAGGGGGGTAGAAT
TTCAGGTGTAGCGGTGAAATGCGTAGAGATCTGAAGGAATACCAGTGGCGAAGGCGGCCCCCTGGACAGACACTGACACT
CAGATGCGAAAGCGTGGGGAGCAAACA
>Zotu55
TGGGGAATATTGGACAATGGGGGCAACCCTGATCCAGCAATACCACGTGTGTGAAGAAGGCCTTAGGGTTGTAAAGCACT
TTCAGTGGGGAGGAAGATTGCTAGGTTAAGAGCTAAGTAATTTGACGTTACCCACAGAAGAAGCACCGGCTAACTCCGTG
CCAGCAGCCGCGGTAATACGGAGGGTGCAAGCGTTAATCGGACTTACTGGGCGTAAAGGGTTCGTAGGCGGTTAAATAAG
TCAGATGTGAAATCCCTGGGCTCAACCTGGGAACTGCATATGAAACTATTTGACTAGAGTATAGTAGAGGAGAGGGGAAT
TTCCGGTGTAGCGGTGAAATGCGTAGATATCGGAAGGAACATCAGTGGCGAAGGCGACTCTCTGGACTAATACTGACGCT
GATGGACGAAAGCATGGTTAGCAAACA
>Zotu56
TGGGGAATATTGTGCAATGGGGGAAACCCTGACACAGCCATGCCGCGTGAGTGATGAAGGCCTTAGGGTTGTAAAGCTCT
TTCGCTCGTGAGGATAATGACTGTAGCGAGTAAAGAAGCTCCGGCTAACTTCGTGCCAGCAGCCGCGGTAATACGAAGGG
AGCTAGCGTTGTTCGGAATTACTGGGCGTAAAGCGCGCGTAGGCGGTTTTTCAAGTTGAGGGTGAAATCCCGGGGCTTAA
CCTCGGAACGGCCTTCAAAACTGAAAGACTAGAGTCCGGGAGAGGGTAGCGGAATTCCCAGTGTAGAGGTGAAATTCGTA
GATATTGGGAAGAACACCGGTGGCGAAGGCGGCTACCTGGACCGGAACTGACGCTGAGGCGCGAAAGTGTGGGGAGCAAA
CA
>Zotu57
TGAGGAATATTGGTCAATGGAGGCAACTCTGAACCAGCCATGCCGCGTGCAGGAAGACTGCCCTATGGGTTGTAAACTGC
TTTTATACAGGAAGAAACTTATCCACGTGTGGGTAACTGACGGTACTGTAAGAATAAGCACCGGCTAACTCCGTGCCAGC
AGCCGCGGTAATACGGAGGGTGCAAGCGTTATCCGGAATCATTGGGTTTAAAGGGTCCGCAGGCGGTCAATTAAGTCAGA
GGTGAAATCCTACAGCTTAACTGTAGAACTGCCTTTGATACTGGTTGACTTGAGTCATATGGAAGTAGATAGAATGTGTA
GTGTAGCGGTGAAATGCATAGATATTACACAGAATACCGATTGCGAAGGCAGTCTACTACGTATGTACTGACGCTCATGG
ACGAAAGCGTGGGGAGCGAACA
>Zotu58
TGGGGAATATTGCACAATGGGCGCAAGCCTGATGCAGCCATACCGCGTGTGTGAAGAAGGCTTTCGGGTTGTAAAGCACT
TTCAGCGAGGAGGAAAGGTGATGAATTAATACTTCATTGCTGTGACGTTACTCGCAGAAGAAGCACCGGCTAACTCCGTG
CCAGCAGCCGCGGTAATACGGAGGGTGCAAGCGTTAATCGGAATTACTGGGCGTAAAGCGCGCGTAGGTGGTTGTCTAAG
CGAGATGTGAAAGCCCCGGGCTCAACCTGGGAACTGCATTTCGAACTGGGCGACTAGAGTACGAGAGAGGATAGTGGAAT
TTCCAGTGTAGCGGTGAAATGCGTAGAGATTGGAAGGAACACCAGTGGCGAAGGCGACTGTCTGGCTCGATACTGACACT
GAGGTGCGAAAGCGTGGGTAGCAAACA
>Zotu59
TGGGGAATATTGCACAATGGGCGCAAGCCTGATGCAGCCATGCCGCGTGTGTGAAGAAGGCCTTCGGGTTGTAAAGCACT
TTCAGTTGTGAGGAAAGGGATGTAGTTAATAACTGCATGCTGTGACGTTAGCAACAGAAGAAGCACCGGCTAACTCCGTG
CCAGCAGCCGCGGTAATACGGAGGGTGCGAGCGTTAATCGGAATTACTGGGCGTAAAGCGTGCGTAGGCGGTTTGTTAAG
CAAGATGTGAAAGCCCCGGGCTCAACCTGGGAACTGCATTTTGAACTGGCAGGCTAGAGTTTTGTAGAGGGTGGTGGAAT
TTCCAGTGTAGCGGTGAAATGCGTAGAGATTGGAAGGAACATCAGTGGCGAAGGCGGCCACCTGGACAAAAACTGACGCT
GAGGCACGAAAGCGTGGGGAGCAAACA
>Zotu60
TGGGGAATATTGCACAATGGGCGAAAGCCTGATGCAGCCATGCCGCGTGTATGAAGAAGGCCTTCGGGTTGTAAAGTACT
TTCAGTTGTGAGGAAGGGGGTATCGTTAATAGCGGTATTCTTTGACGTTAGCAACAGAAGAAGCACCGGCTAACTCCGTG
CCAGCAGCCGCGGTAATACGGAGGGTGCGAGCGTTAATCGGAATTACTGGGCGTAAAGCGCATGCAGGCGGCTTGTTAAG
CCAGATGTGAAAGCCCCGGGCTCAACCTGGGAACCGCATTTGGAACTGGCAAGCTAGAGTCTTGTAGAGGGGGGTAGAAT
TTCAGGTGTAGCGGTGAAATGCGTAGAGATCTGAAGGAATACCGGTGGCGAAGGCGGCCCCCTGGACAAAGACTGACGCT
CAGATGCGAAAGCGTGGGGAGCAAACA
>Zotu61
TGGGGAATATTGGACAATGGGCGCAAGCCTGATCCAGCCATGCCGCGTGAGTGAAGAAGGCCTTAGGGTTGTAAAGCTCT
TTCGACGGGGAAGATGATGACGGTACCCGTAGAAGAAGCCCCGGCTAACTCCGTGCCAGCAGCCGCGGTAATACGGAGGG
GGCAAGCGTTGTTCGGAATTACTGGGCGTAAAGGGCGTGTAGGCGGAATATCAAGTTAGGGGTGAAAGGCCTGGGCTCAA
CCTGGGAACTGCCTCTAAAACTGGTAATCTAGAGTTCGGGAGAGGATAGCGGAATTCCTAGTGTAGAGGTGAAATTCGTA
GATATTAGGAAGAACACCGGTGGCGAAGGCGGCTATCTGGCCCGATACTGACGCTGAGGCGCGAAAGCGTGGGGAGCAAA
CA
>Zotu62
TGGGGAATATTGGACAATGGGCGCAAGCCTGATCCAGCCATGCCGCGTGGATGAAGAAGGCCCTAGGGTTGTAAAATCCT
TTCGCTAGGGAAGATAATGACGGTACCTAGACAAGAAGCCCCGGCTAATTTCGTGCCAGCAGCCGCGGTAATACGAAAGG
GGCTAGCGTTGTTCGGAATTACTGGGCGTAAAGCGAACGTAGGCGGCACTGTAAGTTGGGGGTGAAATCCCGGAGCTCAA
CTCCGGAACTGCCTCCAAAACTACAGAGCTAGAGGATGTGAGAGGTAAGCGGAATTCCGAGTGTAGAGGTGAAATTCGTA
GATATTCGGAAGAACACCAGTGGCGAAGGCGGCTTACTGGCACATTTCTGACGCTGAGGTTCGAAAGCGTGGGGAGCGAA
CA
>Zotu63
TGGGGAATATTGCACAATGGGGGAAACCCTGATGCAGCCATGCCGCGTGTGTGAAGAAGGCCTTCGGGTTGTAAAGCACT
TTCAGTCGTGAGGAAAGGTTTGTAGCTAATATCTGCAAGCTGTGACGTTAGCGACAGAAGAAGCACCGGCTAACTCCGTG
CCAGCAGCCGCGGTAATACGGAGGGTGCGAGCGTTAATCGGAATTACTGGGCGTAAAGCGTGCGTAGGCGGTTTCTTAAG
CGAGATGTGAAATCCCGGGGCTCAACCTCGGAACTGCATTTCGAACTGGGAGACTAGAGTACTGTAGAGGGTGGTGGAAT
TTCCAGTGTAGCGGTGAAATGCGTAGAGATTGGAAGGAACATCAGTGGCGAAGGCGGCCACCTGGACAGATACTGACGCT
GAGGCACGAAAGCGTGGGGAGCAAACA
>Zotu64
TGGGGAATATTGCACAATGGAGGAAACTCTGATGCAGCCATGCCGCGTGTATGAAGAAGGCCTTCGGGTTGTAAAGTACT
TTCAGCGAGGAGGAAAGGGAGTAGGTTAATAACCTACTTCTGTGACGTTACTCGCAGAAGAAGGACCGGCTAACTCCGTG
CCAGCAGCCGCGGTAATACGGAGGGTCCGAGCGTTAATCGGAATTACTGGGCGTAAAGCGTACGCAGGCGGTTTGTTAAG
CGAGATGTGAAAGCCCCGGGCTCAACCTGGGAACTGCATTTCGAACTGACAAACTAGAGTTTTGTAGAGGGTGGTAGAAT
TTCAGGTGTAGCGGTGAAATGCGTAGAGATCTGAAGGAATACCAGTGGCGAAGGCGGCCACCTGGACAATAACTGACGCT
CATGTACGAAAGCGTGGGGAGCAAACG
>Zotu65
TGGGGAATATTGGACAATGGGCGAAAGCCTGATCCAGCGACGTCACGTGAATGATGAAGACCTTAGGGTTGTAAAATTCT
TTTAGTGGAAAAGATAATGACGGTATCCACAGAAAAAGTCCCGGCTAACTTCGTGCCAGCAGCCGCGGTAATACGAAGGG
GGCAAGCGTTACTCGGAATTATTGGGCGTAAAGCGTGCGTAGGCGGCTTTATAAGTTGGAAGTGAAAGCCTTTGGCTCAA
CCAAAGAATTGCTTATAAAACTGTAAAGCTAGAGTATTAGAGAGGATAGAAGAATTTCTGATGTAGGGGTGAAATCCGTA
GATATCAGAAAGAATATCGAAGGCGAAAGCATCTGTCTGGCTAAATACTGACGCTGTTGCACGAAAGCGTGGGGAGCAAA
CA
>Zotu66
TGGGGAATATTGCACAATGGGCGCAAGCCTGATGCAGCCATGCCGCGTGTGTGAAGAAGGCCCTAGGGTTGTAAAGCACT
TTCAGCAGTGAGGAAAGGTTTGTAGTTAATACCTGCAATCTGTGACGTTAACTGCAGAAGAAGCACCGGCTAACTCCGTG
CCAGCAGCCGCGGTAATACGGAGGGTGCGAGCGTTAATCGGAATTACTGGGCGTAAAGCGCGCGTAGGTGGATTGGTCAG
TCAGATGTGAAAGCCCAGGGCTCAACCTTGGAACTGCATCTGATACTGCTAGTCTAGAATACGGTAGAGGGTAGTGGAAT
TTCCTGTGTAGCGGTGAAATGCGTAGATATAGGAAGGAACACCAGTGGCGAAGGCGACTACCTGGACCGATATTGACACT
GAGGTGCGAAAGCGTGGGGAGCAAACA
>Zotu67
TGGGGAATATTGCACAATGGGGGAAACCCTGATGCAGCCATGCCGCGTGTGTGAAGAAGGCCTTCGGGTTGTAAAGCACT
TTCAGTTGTGAGGAAAAGTTAGTAGTTAATACCTGCTAGCCGTGACGTTAACAACAGAAGAAGCACCGGCTAACTCCGTG
CCAGCAGCCGCGGTAATACGGAGGGTGCGAGCGTTAATCGGAATTACTGGGCGTAAAGCGCACGCAGGCGGTTTGTTAAG
CTAGATGTGAAAGCCCCGGGCTCAACCTGGGATGGTCATTTAGAACTGGCAGACTAGAGTCTTGGAGAGGGGAGTGGAAT
TCCAGGTGTAGCGGTGAAATGCGTAGATATCTGGAGGAACATCAGTGGCGAAGGCGACTCCCTGGCCAAAGACTGACGCT
CATGTGCGAAAGTGTGGGTAGCGAACA
>Zotu68
TGGGGAATATTGGACAATGGGCGAAAGCCTGATCCAGCAATGCCGCGTGTGTGAAGAAGGCCCGAGGGTTGTAAAGCACT
TTTATGAGTAAAGAAAAGTTAAAGATTAATACTCTTTAACCCTGACGGTAACTCAGGAATAAGCACCGGCTAACTCCGTG
CCAGCAGCCGCGGTAATACGGAGGGTGCAAGCGTTAATCGGATTTACTGGGCGTAAAGCGTCCGTAGGTGGCTTGTCAAG
TTGGATGTGAAAGCCCAGGGCTCAACCTTGGAATTGCATCCAAAACTGGCTCGCTAGAGTATGTGAGAGGGGGGTAGAAT
TTCTGGTGTAGCGGTGAAATGCGTAGAGATCAGAAAGAATACCGATGGCGAAGGCAACCCCCTGGCACAATACTGACACT
GAGGGACGAAAGCGTGGGGAGCAAACA
>Zotu69
TAGGGAATATTGGTCAATGGGCGCGAGCCTGAACCAGCCATGCCGCGTGCAGGAAGACGGCCTTCTGGGTTGTAAACTGC
TTTTATACAGGAGTAAAAAGCCCATGCGTGGGAAATTGCAAGTACTGTATGAATAAGCACCGGCTAACTCCGTGCCAGCA
GCCGCGGTAATACGGAGGGTGCAAGCGTTGTCCGGATTTATTGGGTTTAAAGGGTGCGTAGGTGGGTAATTAAGTCAGTG
GTGAAATCCCTCAGCTCAACTGAGGAACTGCCATTGAAACTGAATATCTTGAGTACAGTTGAGGTAGGCGGAATTTATGG
TGTAGCGGTGAAATGCATAGATACCATAAAGAACACCGATAGCGAAGGCAGCTTACTAGACTGTTACTGACGCTGATGCA
CGAAAGCGTGGGTAGCGAACG
>Zotu70
TGGGGAATATTGGACAATGGGCGCAAGCCTGATCCAGCCATGCCGCGTGAGTGAAGAAGGCCTTAGGGTTGTAAAACTCT
TTCAACTGTGAGGATGATGACAGTAGCAGTAGAAGAAGCACCGGCTAACTTCGTGCCAGCAGCCGCGGTAATACGAAGGG
TGCGAGCGTTGTTCGGAATTACTGGGCGTAAAGGGCGTGTAGGCGGATTGCAAAGATAGAGGTGAAAGGCCTGGGCTCAA
CCTGGGAACTGCCTTTATAACTTGCAGTCTAGAGATCGAGAGAGGATAGCGGAATTCCTAGTGTAGAGGTGAAATTCGTA
GATATTAGGAAGAACACCAGTGGCGAAGGCGGCTATCTGGCTCGATACTGACGCTGAGGCGCGAAAGCGTGGGGAGCAAA
CA
>Zotu71
TGAGGAATATTGGACAATGGAGGCAACTCTGATCCAGCCATGCCGCGTGTAGGAAGACTGCCCTATGGGTTGTAAACTAC
TTTTATAGAGGAAGAAACCCCGATATGTATATCGGTCTGACGGTACTCTACGAATAAGGATCGGCTAACTCCGTGCCAGC
AGCCGCGGTAATACGGAGGATCCAAGCGTTATCCGGAATCATTGGGTTTAAAGGGTCCGTAGGCGGTTTTGTAAGTCAGT
GGTGAAAGTTTTCGGCTCAACCGGAAAATTGCCATTGATACTGCAAGACTTGAATTATTGTGAAGTGGTTAGAATGTGTA
GTGTAGCGGTGAAATGCATAGATATTACACAGAATACCGATTGCGAAGGCAGATCACTAACAATATATTGACGCTAAGGG
ACGAAAGCGTGGGTAGCGAACA
>Zotu72
TGGGGAATCTTGGACAATGGGCGCAAGCCTGATCCAGCCATGCCGCGTGAGTGATGAAGGCCTTAGGGTCGTAAAGCTCT
TTCGCCTGTGAAGATAATGACGGTAGCAGGTAAAGAAACCCCGGCTAACTCCGTGCCAGCAGCCGCGGTAATACGGAGGG
GGTTAGCGTTGTTCGGAATTACTGGGCGTAAAGCGCACGTAGGCGGACTGGAAAGTTGGGGGTGAAATCCCAGGGCTCAA
CCCTGGAACTGCCTCCAAAACTATCAGTCTAGAGTTCGAGAGAGGTGAGTGGAATTCCGAGTGTAGAGGTGAAATTCGTA
GATATTCGGAGGAACACCAGTGGCGAAGGCGGCTCACTGGCTCGATACTGACGCTGAGGTGCGAAAGTGTGGGGAGCAAA
CA
>Zotu73
TGAGGAATATTGGTCAATGGAGGCAACTCTGAACCAGCCATGCCGCGTGAAGGAATAAGGTTCTATGGATTGTAAACTTC
TTTTATGCAGGAAGAACTATTTGTACGCGTTACAAATTTGACGGTACTGCACGAATAAGCACCGGCTAACTCCGTGCCAG
CAGCCGCGGTAATACGGAGGGTGCAAGCGTTATCCGGAATCATTGGGTTTAAAGGGTTCGTAGGCTGATAGATAAGTCAG
AGGTGAAAGTTTGTCGCTCAACGATAAAATTGCCTTTGATACTGTTTGTCTTGAGTATTAATGAAGTGGTTAGAATGTGT
AGTGTAGCGGTGAAATGCATAGATATTACACAGAATACCGATAGCGAAGGCAGATCACTAATTAATTACTGACGCTGATG
AACGAAAGCGTGGGTAGCGAACG
>Zotu74
TGGGGAATATTGCACAATGGGCGAAAGCCTGATGCAGCCATGCCGCGTGTATGAAGAAGGCCTTCGGGTTGTAAAGTACT
TTCAGTTGTGAGGAAGGGTGTGTAGTTAATAGCTGCACATCTTGACGTTAGCAACAGAAGAAGCACCGGCTAACTCCGTG
CCAGCAGCCGCGGTAATACGGAGGGTGCGAGCGTTAATCGGAATTACTGGGCGTAAAGCGCATGCAGGTGGTTCATTAAG
TCAGATGTGAAAGCCCGGGGCTCAACCTCGGAACTGCATTTGAAACTGGTGAACTAGAGTGCTGTAGAGGGGGGTAGAAT
TTCAGGTGTAGCGGTGAAATGCGTAGAGATCTGAAGGAATACCAGTGGCGAAGGCGGCCCCCTGGACAGACACTGACACT
CAGATGCGAAAGCGTGGGGAGCAAACA
>Zotu75
TGGGGAATATTGGACAATGGGCGAAAGCCTGATCCAGCCATGCCGCGTGTGTGAAGAAGGCTTTCGGGTTGTAAAGCACT
TTCAGCGAGGAAGAAGGCCTGACGGTTAATACCTGTCAGGAAGGACATCACTCGCAGAAGAAGCACCGGCTAACTCCGTG
CCAGCAGCCGCGGTAATACGGAGGGTGCAAGCGTTAATCGGAATTACTGGGCGTAAAGCGCGCGTAGGTGGCTTGATAAG
CCGGTTGTGAAAGCCCCGGGCTCAACCTGGGAACTGCATCCGGAACTGTTAGGCTAGAGTGCAGGAGAGGAAGGTAGAAT
TCCCGGTGTAGCGGTGAAATGCGTAGAGATCGGGAGGAATACCAGTGGCGAAGGCGGCCTTCTGGACTGACACTGACACT
GAGGTGCGAAAGCGTGGGTAGCAAACA
>Zotu76
TGAGGAATATTGCGCAATGGACGAAAGTCTGACGCAGCCATGCCGCGTGCAGGAAGACTGCCTTATGGGTTGTAAACTGC
TTTTATACAGGAAGAAACTTTTCTACGTGTAGAGAACTGACGGTACTGTATGAATAAGGACCGGCTAACTCCGTGCCAGC
AGCCGCGGTAATACGGAGGGTCCAAGCGTTATCCGGATTCATTGGGTTTAAAGGGTGCGTAGGCGGGATGCTAAGTCAGT
GGTGAAAGCCCACAGCTCAACTGTGGAACTGCCATTGATACTGGTAACCTAGAGTATGATTGAAGTGAGCGGAATATGGC
ATGTAGCGGTGAAATGCATAGAGATGCCATAGAACACCGATAGCGAAGGCAGTTCACTAAGTCATAACTGACGCTGATGC
ACGAAAGCGTGGGTAGCGAACA
>Zotu77
TGGGGAATATTGCACAATGGGCGAAAGCCTGATGCAGCCATGCCGCGTGTGTGAAGAAGGCTCTAGGGTCGTAAAGCACT
TTCAGTAGGGAGGAAAGGAGTGTAGTTAATAACTGCATTCTGTGACGTTACCTACAGAAGAAGCACCGGCTAACTCCGTG
CCAGCAGCCGCGGTAATACGGAGGGTGCAAGCGTTAATCGGAATTACTGGGCGTAAAGCGCGCGTAGGCGGTTTGTTAAG
CTAGCTGTGAAATCCCAGGGCTCAACCTTGGAATTGCAGTTAGAACTGGCAGGCTAGAGTACAGCAGAGGATAGTGGAAT
TTCTAGTGTAGCGGTGAAATGCGTAGATATTAGAAGGAACACCAGTGGCGAAGGCGACTGTCTGGGCTGATACTGACGCT
GAGGTGCGAAAGCGTGGGGAGCAAACG
>Zotu78
TGGGGAATTTTGGACAATGGGGGCAACCCTGATCCAGCAATGCCGCGTGAGTGAAGAAGGCCTTCGGGTTGTAAAGCTCT
TTTGTTAGGGAAGAAAAGGTGAGCCATAATACTGCTTACTGATGACGGTACCTAAAGAATAAGCACCGGCTAACTACGTG
CCAGCAGCCGCGGTAATACGTAGGGTGCAAGCGTTAATCGGAATTACTGGGCGTAAAGCGTGCGCAGGCGGCCTATTAAG
TCAGATGTGAAATCCCCGAGCTCAACTTGGGAACTGCATTTGAAACTGATAGGCTAGAGTGTGTCAGAGGGAGGTAGAAT
TCCACGTGTAGCAGTGAAATGCGTAGAGATGTGGAGGAATACCAGTGGCGAAGGCGGCCTCCTGGGATAACACTGACGCT
CATGTACGAAAGCGTGGGGAGCAAACA
>Zotu79
TGGGGAATCTTGGACAATGGGCGCAAGCCTGATCCAGCCATGCCGCGTGAGTGATGAAGGCCTTAGGGTCGTAAAGCTCT
TTCGCCAGAGATGATAATGACAGTATCTGGTAAAGAAACCCCGGCTAACTCCGTGCCAGCAGCCGCGGTAATACGGAGGG
GGTTAGCGTTGTTCGGAATTACTGGGCGTAAAGCGCACGTAGGCGGATCAGAAAGTTGGGGGTGAAATCCCAGGGCTCAA
CCCTGGAACTGCCTCCAAAACTCCTGGTCTTGAGTTCGAGAGAGGTGAGTGGAATTCCGAGTGTAGAGGTGAAATTCGTA
GATATTCGGAGGAACACCAGTGGCGAAGGCGGCTCACTGGCTCGATACTGACGCTGAGGTGCGAAAGTGTGGGGAGCAAA
CA
>Zotu80
TCGAGAATCTTCGGCAATGGACGCAAGTCTGACCGAGCGACGCCGCGTGCGGGATGAAGGCCCTTGGGTTGTAAACCGCT
GTCAGAGGGGATGAAATGCAGAAGGGTTATCCCTTTTGTTTGACAGAGCCTCAGAGGAAGCACGGGCTAAGTACGTGCCA
GCAGCCGCGGTAACACGTACTGTGCGAACGTTATTCGGAATCACTGGGCTTAAAGGGTGCGTAGGCGGTTTAATAAGTAG
GGTGTGAAATGCCAAGGCTCAACCTTGGCACGGCGCTCTAAACTGTTAAACTTGAGTGAGATAGGGGTGTACGGAACTTC
CGGTGGAGCGGTGAAATGCGTTGATATCGGAAGGAACGCCGGTGGCGAAAGCGGTACACTGGGTCTTAACTGACGCTGAG
GCACGAAAGCTAGGGTAGCGAACG
>Zotu81
TGAGGAATATTGGACAATGGGGGAAACCCTGATCCAGCGATGCCGCGTGAGTGAAGAAGGCCTTAGGGTTGTAAAACTCT
TTCAGGGGTGAAGATAATGACGGTAACCCCAGAAGAAGCTCCGGCTAACTCCGTGCCAGCAGCCGCGGTAATACGGAGGG
AGCTAGCGTTGTTCGGAATTACTGGGCGTAAAGCGCGCGTAGGCGGCTTGGTAAGTAGAGGGTGAAATCCCAGAGCTCAA
CTCTGGAACTGCCCCCTAAACTGCTGAGCTAGAATCCTGGAGAGGTGAGTGGAATTCCTAGTGTAGAGGTGAAATTCGTA
GATATTAGGAAGAACACCAGTGGCGAAGGCGACTCACTGGACAGGTATTGACGCTGAGGTGCGAAAGCGTGGGGAGCGAA
CA
>Zotu82
TAGGGAATATTGGTCAATGGGCGAGAGCCTGAACCAGCCATGCCGCGTGCAGGAAGACGGCCTTCTGGGTTGTAAACTGC
TTTTATATAGGAATAAAAAGGCCTTGCGAGGCAAATTGCATGTACTATATGAATAAGCACCGGCTAACTCCGTGCCAGCA
GCCGCGGTAATACGGAGGGTGCAAGCGTTGTCCGGATTTATTGGGTTTAAAGGGTGCGTAGGCGGGTAATTAAGTCAGTG
GTGAAATCCCTCAGCTCAACTGAGGAACTGCCATTGATACTGATTATCTTGATTACCGTATAGGTAGGCGGAATTTATGG
TGTAGCGGTGAAATGCATAGATACCATAAAGAACACCGATAGCGAAGGCAGCTTACTGGACGGTCAATGACGCTGATGCA
CGAAAGCGTGGGTAGCGAACG
>Zotu83
TGGGGAATATTGCGCAATGGGCGAAAGCCTGACGCAGCCACGCCGCGTGAGTGATGAAGGTTTTCGGATCGTAAAGCTCT
GTGGGGAGAGAAGAATAAAGCCGGTGAAGAGCCGGCCCTGACGGTATCTCTTTAGCAAGCACCGGCTAACTCCGTGCCAG
CAGCCGCGGTAATACGGAGGGTGCAAACGTTGCTCGGAATCATTGGGCGTAAAGCGCGCGTAGGTGGCTTGGCAAGTTGG
ATGTGAAAGCCCGGGGCTCAACCCCGGAAGTGCATCCAAAACTGCCTCGCTAGAGTCCCGGAGGGGGTCAGAGAATTCCC
GGTGTAGAGGTGAAATTCGTAGATATCGGGAGGAATACCAGTGGCGAAGGCGCTGGCCTGGACGGTGACTGACACTGAGG
TGCGAAAGCATGGGTAGCGAACA
>Zotu84
TGGGGAATATTGCACAATGGGGGAAACCCTGATGCAGCCATGCCGCGTGTGTGAAGAAGGCCTTCGGGTTGTAAAGCACT
TTCAGTTGTGAGGAAAGGTTAGTAGTTAATAACTGCTAGCTGTGACGTTAGCAACAGAAGAAGCACCGGCTAACTCCGTG
CCAGCAGCCGCGGTAATACGGAGGGTGCAAGCGTTAATCGGAATTACTGGGCGTAAAGCGTACGTAGGCGGTTTGTTAAG
TCAGATGTGAAATCCCGGGGCTCAACCTCGGAACTGCATTTGAAACTGGCAAACTAGAGTATTGTAGAGGGTGGTGGAAT
TTCCAGTGTAGCGGTGAAATGCGTAGAGATTGGAAGGAACATCAGTGGCGAAGGCGGCCACCTGGACAAATACTGACGCT
GAGGTACGAAAGCGTGGGGAGCAAACA
>Zotu85
TGGGGAATATTGCACAATGGGCGCAAGCCTGATGCAGCCATGCCGCGTGTGTGAAGAAGGCCTTCGGGTTGTAAAGCACT
TTCAGTCAGGAGGAAAGGTTAGTAGTTAATACCTGCTAGCTGTGACGTTACTGACAGAAGAAGCACCGGCTAACTCCGTG
CCAGCAGCCGCGGTAATACGGAGGGTGCGAGCGTTAATCGGAATTACTGGGCGTAAAGCGTACGCAGGCGGTTTGTTAAG
CGAGATGTGAAAGCCCCGGGCTTAACCTGGGAACTGCATTTCGAACTGACAGACTAGAGTGTGATAGAGGGTGGTAGAAT
TTCAGGTGTAGCGGTGAAATGCGTAGAGATCTGAAGGAATACCGATGGCGAAGGCAGCCACCTGGGTCAACACTGACGCT
CATGTACGAAAGCGTGGGGAGCAAACA
>Zotu86
TAAGGAATATTGGTCAATGGAGGGAACTCTGAACCAGCCATGCCGCGTGTGTGATGAATGCCCTTTGGGTTGTAAAGCAC
TTTTATCTGGGAAGAATGACAGACATTTATGTTTGGAGAGACGGTACCAGAAGAATAAGCACCGGCTAACTCCGTGCCAG
CAGCCGCGGTAATACGGAGGGTGCAAGCGTTATCCGGAATCACTGGGTTTAAAGGGTACGTAGGCGGTTTTATAAGTCAG
ACGTCAAAGGCTGTGGCTAAACCATGGTACGCGTTTGAAACTGTAAGACTTGAATATGTTCGAGGTGCATGGAATGTTTC
ATGTAGCGGTGAAATGCATAGATATGAAATAGAACACCAATTGCGAAGGCAGTGCACTAGGGCATAATTGACGCTGATGT
ACGAAAGCGTGGGTAGCGAACA
>Zotu87
TGGGGAATATTGCACAATGGGCGCAAGCCTGATGCAGCCATGCCGCGTGTGTGATGAAGGCCTTAGGGTTGTAAAACACT
TTCATCGGTGAAGATAATGACGGTAGCCGAAGAAGAAGCCCCGGCTAACTCCGTGCCAGCAGCCGCGGTAATACGGAGGG
GGCAAGCGTTGTTCGGAATTACTGGGCGTAAAGCGCACGTAGGCGGACTGATCAGTTGGGGGTGAAATCCCGAGGCTTAA
CCTCGGAACTGCCTTCAATACTGTCAGTCTTGAGATCGGAAGAGGTGAGTGGAATTCCTAGTGTAGAGGTGAAATTCGTA
GATATTAGGAAGAACACCAGTGGCGAAGGCGGCTCACTGGTCCGATACTGACGCTGAGGTGCGAAAGCGTGGGGAGCGAA
CA
>Zotu88
TAGGGAATATTTCACAATGAGCGAAAGCTTGATGAAGCGACACATCGTGCAGGAAGACGGCCTTCGGGTTGTAAACTGCT
GTTATAAGGGAAGAACAACACTAGTAGGTAATGACTAGTGCCTGACGGTACCTTATCAGAAAGCACCGGCAAACTATGTG
CCAGCAGCCGCGGTAATACATAGGGTGCAAGCGTTATCCGGAATTATTGGGCGTAAAGCGTCTGTAGGTGGTCAAAAAAG
TCTGAAGTTAAAGCCCGGGGCTCAACCCCGGCCCGCTTTGGAAACTATTTGACTAGAATCACCAAGAGGTTGGCGGAACT
CCATGTGAAGCGGTGGAATGCGTAGATATATGGAAGAACACCAAGAGCGAAGGCAGCCAACTGGGGGTGAATTGACACTC
AGAGACGAAAGCGTGGGTAGCAAACA
>Zotu89
TGGGGAATTTTCCGCAATGGGCGAAAGCCTGACGGAGCAATACCGCGTGAGGGATGACGGCCTATGGGTTGTAAACCTCT
TTTTTCAGGGAGGAATCAATGACGTGTACCTGAAGAATAAGCATCGGCTAACTCCGTGCCAGCAGCCGCGGTAAGACGGA
GGATGCAAGTGTTATCCGGAATCACTGGGCGTAAAGCGTCTGTAGGTGGTCAAATAAGTCAACTGTTAAATCTTGAGGCT
CAACCTCGAAATCGCAGTCGAAACTATTAGACTAGAGTATAGTAGGGGTAAAGGGAATTTCCAGTGGAGCGGTGAAATGC
GTAGAGATTGGAAGGAACACCGATGGCGAAGGCACTTTACTGGGCTATTACTAACACTCAGAGACGAAAGCTAGGGTAGC
AAATG
>Zotu90
TGGGGAATATTGGACAATGGGGGCAACCCTGATCCAGCCATGCCGCGTGTGTGATGACGGCCTTAGGGTTGTAAAGCACT
TTCAGCAGTGAAGATAATGACATTAACTGCAGAAGAAGCCCCGGCTAACTTCGTGCCAGCAGCCGCGGTAATACGAAGGG
GGCTAGCGTTGTTCGGAATCACTGGGCGTAAAGAGTACGTAGGCGGACTGATAAGTTAGGGGTGAAATCCCAAGGCTCAA
CCTTGGAACTGCCTTTGATACTGTCAGTCTTGAGATCGAGAGAGGTGAGTGGAACTCCGAGTGTAGAGGTGAAATTCGTA
GATATTCGGAAGAACACCAGTGGCGAAGGCGGCTCACTGGCTCGATACTGACGCTGAGGTACGAAAGCGTGGGGAGCAAA
CA
>Zotu91
TGGGGAATATTGCACAATGGGCGCAAGCCTGATGCAGCCATGCCGCGTGTGTGAAGAAGGCCTTCGGGTTGTAAAGCACT
TTCAGTCGTGAGGAAGGTAGTGTAGTTAATAGCTGCATTATTTGACGTTAGCGACAGAAGAAGCACCGGCTAACTCCGTG
CCAGCAGCCGCGGTAATACGGAGGGTGCGAGCGTTAATCGGAATTACTGGGCGTAAAGCGCATGCAGGTGGTTTGTTAAG
TCAGATGTGAAAGCCCGGGGCTCAACCTCGGAATAGCATTTGAAACTGGCAGACTAGAGTACTGTAGAGGGGGGTAGAAT
TTCAGGTGTAGCGGTGAAATGCGTAGAGATCTGAAGGAATACCGGTGGCGAAGGCGGCCCCCTGGACAGATACTGACACT
CAGATGCGAAAGCGTGGGGAGCAAACA
>Zotu92
TGGGGAATATTGGACAATGGGCGCAAGCCTGATCCAGCCATGCCGCGTGAGTGAAGAAGGCCTTAGGGTTGTAAAGCTCT
TTCGACGGGGAAGATGATGACGGTACCCGTAGAAGAAGCCCCGGCTAACTCCGTGCCAGCAGCCGCGGTAATACGGAGGG
GGCAAGCGTTGTTCGGAATTACTGGGCGTAAAGGGCGTGTAGGCGGAATATCAAGTTAGGGGTGAAAGGCCTGGGCTCAA
CCTGGGAACTGCCTCTAAAACTGGTAATCTAGAGTTCGGGAGAGGATAGCGGAATTCCTAGTGTAGAGGTGAAATTCGTA
GATATTAGGAAGAACACCAGTGGCGAAGGCGGCTATCTGGCCCGATACTGACGCTGAGGCGCGAAAGCGTGGGGAGCAAA
CA
>Zotu93
TGGGGAATATTGGACAATGGGGGCAACCCTGATCCAGCCATGCCGCGTGTGTGAAGAAGGCCTTCGGGTTGTAAAGCACT
TTCAGTTGTGAGGAAGGGGAGTAGGTTAATAACCTGCTTCATTGACGTTAACAACAGAAGAAGCACCGGCTAACTTCGTG
CCAGCAGCCGCGGTAATACGAGGGGTGCAAGCGTTAATCGGAATTACTGGGCGTAAAGCGCGCGTAGGCGGTTATTTAAG
CCAGATGTGAAATCCCCGGGCTCAACCTGGGAACTGCATTTGGAACTGGGTAACTAGAATGCAGCAGAGGATAGTGGAAT
TTCAGGTGTAGCGGTGAAATGCGTAGAGATCTGAAGGAACATCAGTGGCGAAGGCGACTGTCTGGGCTGACATTGACGCT
GAGGTGCGAAAGCGTGGGTAGCAAACA
>Zotu94
TGGGGAATATTGCACAATGGGCGCAAGCCTGATGCAGCCATGCCGCGTGTGTGAAGAAGGCCTTCGGGTTGTAAAGCACT
TTCAGTTGTGAGGAAAGGTTAGTAGTTAATACCTGCTAGCTGTGACGTTAGCAACAGAAGAAGCACCGGCTAACTCCGTG
CCAGCAGCCGCGGTAATACGGAGGGTGCGAGCGTTAATCGGAATTACTGGGCGTAAAGCGTACGCAGGCGGTTTGTTAAG
CGAGATGTGAAAGCCCCGGGCTCAACCTGGGAACTGCATTTCGAACTGGCAAACTAGAGTGTGATAGAGGGTGGTAGAAT
TTCAGGTGTAGCGGTGAAATGCGTAGAGATCTGAAGGAATACCGATGGCGAAGGCAGCCACCTGGGTCAACACTGACGCT
CATGTACGAAAGCGTGGGGAGCAAACG
>Zotu95
TGGGGAATATTGCACAATGGGCGCAAGCCTGATGCAGCCATGCCGCGTGTGTGAAGAAGGCCTTCGGGTTGTAAAGCACT
TTCAGCAAGGAGGAAAGGTTAGTAGTTAATACCTGCTAGCTGTGACGTTACTTGCAGAAGAAGCACCGGCTAACTCCGTG
CCAGCAGCCGCGGTAATACGGAGGGTGCGAGCGTTAATCGGAATTACTGGGCGTAAAGCGTACGCAGGCGGTTTGTTAAG
CGAGATGTGAAAGCCCCGGGCTTAACCTGGGAACTGCATTTCGAACTGGCAGGCTAGAGTGTGATAGAGGGTGGTAGAAT
TTCAGGTGTAGCGGTGAAATGCGTAGAGATCTGAAGGAATACCGATGGCGAAGGCAGCCACCTGGGTCAACACTGACGCT
CATGTACGAAAGCGTGGGGAGCAAACA
>Zotu96
TGGGGAATATTGCACAATGGGCGCAAGCCTGATGCAGCCATGCCGCGTGTATGAAGAAGGCCTTCGGGTTGTAAAGTACT
TTCAGCAGTGAGGAAGGGGGTGTCGTTAATAGCGGCATCTCTTGACGTTAGCTGCAGAAGAAGCACCGGCTAACTCCGTG
CCAGCAGCCGCGGTAATACGGAGGGTGCGAGCGTTAATCGGAATTACTGGGCGTAAAGCGCATGCAGGTGGTTTGTTAAG
TCAGATGTGAAAGCCCGGGGCTCAACCTCGGAACTGCATTTGAAACTGGCAAACTAGAGTACTGTAGAGGGGGGTAGAAT
TTCAGGTGTAGCGGTGAAATGCGTAGAGATCTGAAGGAATACCAGTGGCGAAGGCGGCCCCCTGGACAGATACTGACACT
CAGATGCGAAAGCGTGGGGAGCAAACA
>Zotu97
TGGGGAATATTGCACAATGGGCGCAAGCCTGATGCAGCCATGCCGCGTGTATGAAGAAGGCCTTCGGGTTGTAAAGTACT
TTCAGCAGTGAGGAAGGCGGGTGTGTTAATAGCGCATTCGTTTGACGTTAGCTGCAGAAGAAGCACCGGCTAACTCCGTG
CCAGCAGCCGCGGTAATACGGAGGGTGCGAGCGTTAATCGGAATTACTGGGCGTAAAGCGCATGCAGGTGGTGTGTTAAG
TCAGATGTGAAAGCCCGGGGCTCAACCTCGGAATAGCATTTGAAACTGGCAGACTAGAGTACTGTAGAGGGGGGTAGAAT
TTCAGGTGTAGCGGTGAAATGCGTAGAGATCTGAAGGAATACCGGTGGCGAAGGCGGCCCCCTGGACAGATACTGACACT
CAGATGCGAAAGCGTGGGGAGCAAACA
>Zotu98
TGGGGAATATTGGACAATGGGCGAAAGCCTGATCCAGCCATGCCGCGTGTGTGAAGAAGGCCTTCGGGTTGTAAAGCACT
TTCAGCGAGGAAGAACGCCTTGGGATTAATACTCCCGAGGAAAGACATCACTCGCAGAAGAAGCACCGGCTAACTCCGTG
CCAGCAGCCGCGGTAATACGGAGGGTGCAAGCGTTAATCGGAATTACTGGGCGTAAAGCGCGCGTAGGTGGCTAAGTCAG
CCAGGTGTGAAAGCCCCGGGCTCAACCTGGGAACGGCATCTGGAACTGCTTGGCTAGAGTGCAGGAGAGGAAGGTAGAAT
TCCCGGTGTAGCGGTGAAATGCGTAGAGATCGGGAGGAATACCAGTGGCGAAGGCGGCCTTCTGGACTGACACTGACACT
GAGGTGCGAAAGCGTGGGTAGCAAACA
>Zotu99
TGAGGAATATTGGACAATGGGGGCAACCCTGATCCAGCCATGCCGCGTGAGTGATGACGGCCTTAGGGTTGTAAAGCTCT
TTCGCTAGGGAAGATAATGACGGTACCTAGTAAAGAAGCCCCGGCTAACTTCGTGCCAGCAGCCGCGGTAATACGAAGGG
GGCTAGCGTTGTTCGGAATCACTGGGCGTAAAGCGCGCGTAGGCGGACTTTTAAGTCAGGGGTGAAATCCCGGGGCTCAA
CCTCGGAACTGCCTTTGATACTGGAAGTCTTGAGTTCGAGAGAGGTGAGTGGAATACCGAGTGTAGAGGTGAAATTCGTA
GATATTCGGTGGAACACCAGTGGCGAAGGCGGCTCACTGGCTCGATACTGACGCTGAGGTGCGAAAGCGTGGGGAGCAAA
CA
>Zotu100
TGGGGAATATTGGACAATGGGCGCAAGCCTGATCCAGCCATGCCGCGTGAGTGATGAAGGCCCTAGGGTTGTAAAGCTCT
TTCAACGGTGAAGATAATGACGGTAACCGTAGAAGAAGCCCCGGCTAACTTCGTGCCAGCAGCCGCGGTAATACGAAGGG
GGCTAGCGTTGTTCGGATTTACTGGGCGTAAAGCGCACGTAGGCGGATCGTTAAGTGAGGGGTGAAATCCCAGGGCTCAA
CCCTGGAACTGCCTTTCATACTGGCGATCTAGAGTTCGAGAGAGGTGAGTGGAATTCCGAGTGTAGAGGTGAAATTCGTA
GATATTCGGAGGAACACCAGTGGCGAAGGCGGCTCACTGGCTCGATACTGACGCTGAGGTGCGAAAGCGTGGGGAGCAAA
CA
>Zotu101
TGAGGAATTTTGGACAATGGGCGAAAGCCTGATCCAGCAACGCCGCGTGAGTGATGAAGGCCTTAGGGTTGTAAAGCTCT
TTCAGTGGGGAAGATAATGACGGTACCCACAAAAGAAGTCCCGGCTAATTTCGTGCCAGCAGCCGCGGTAATACGAAAGG
GGCTAGCGTTACTCGGAATCATTGGGCGTAGAGCGTGCGTAGGCGGCCCTTACAAGTCAGAAGTGAAATCCTTTGGCTCA
ACCAAAGAACTGCTTTTGAAACTGTAGGGCTCGAATATCAGAGAGGGTAGAGGAATTCCTGGTGTAGAGGTGGAATTCGT
AGATATCAGGAGGAATACCGGAAGCGAAGGCGTCTGCCTGGCTGAATATTGACGCTGTTGCACGAAAGCGTGGGGAGCAA
ACA
>Zotu102
TGGGGAATATTGGACAATGGGGGCAACCCTGATCCAGCCATGCCGCGTGTGTGAAGAAGGCCCTAGGGTTGTAAAGCACT
TTAAGCAGTGAGGAAGGTTTTAAGGTTAATAGCCTTGAGAATTGACGTTAACTGCAGAATAAGCACCGGCTAACTCCGTG
CCAGCAGCCGCGGTAATACGGAGGGTGCAAGCGTTAATCGGAATTACTGGGCGTAAAGCGCGCGTAGGCGGTTTGTTAAG
CCAGATGTGAAAGCCCTGGGCTCAACCTGGGAACTGCATTTGGAACTGGCAGGCTAGAGTACGGTAGAGGGTGGTAGAAT
TTCCTGTGTAGCGGTGAAATGCGTAGATATAGGAAGGAATACCAGTGGCGAAGGCGGCCACCTGGACTGATACTGACGCT
GAGGTGCGAAAGCGTGGGGAGCAAACA
>Zotu103
TGGGGAATATTGGACAATGGGGGCAACCCTGATCCAGCCATGCCGCGTGTGTGAAGAAGGCTTTCGGGTTGTAAAGCACT
TTCAGTGAGGAGGAAAACCTTACGACTAATACTCGTGAGGCTTGACGTTACTCACAGAAGAAGCACCGGCTAACTCCGTG
CCAGCAGCCGCGGTAATACGGAGGGTGCAAGCGTTAATCGGAATTACTGGGCGTAAAGCGCGCGTAGGTGGTTTGATAAG
CGAGATGTGAAAGCCCCGGGCTCAACCTGGGAACGGCATTTCGAACTGTCAGGCTAGAGTATGGTAGAGGAGTGTGGAAT
TTCCTGTGTAGCGGTGAAATGCGTAGATATAGGAAGGAACACCAGTGGCGAAGGCGGCACTCTGGACCAATACTGACACT
GAGGTGCGAAAGCGTGGGGAGCAAACA
>Zotu104
TGGGGAATATTGCACAATGGGCGCAAGCCTGATGCAGCCATGCCGCGTGTATGAAGAAGGCCTTCGGGTTGTAAAGTACT
TTCAGTTGTGAGGAAGGGGGTATCGTTAATAGCGGTATCCTTTGACGTTAGCAACAGAAGAAGCACCGGCTAACTCCGTG
CCAGCAGCCGCGGTAATACGGAGGGTGCGAGCGTTAATCGGAATTACTGGGCGTAAAGCGCATGCAGGCGGCTTGTTAAG
CCAGATGTGAAAGCCCCGGGCTCAACCTGGGAACCGCATTTGGAACTGGCAAGCTAGAGTCTTGTAGAGGGGGGTAGAAT
TTCAGGTGTAGCGGTGAAATGCGTAGAGATCTGAAGGAATACCGGTGGCGAAGGCGGCCCCCTGGACAAAGACTGACGCT
CAGATGCGAAAGCGTGGGGAGCAAACA
>Zotu105
TGGGGAATCTTGGACAATGGGCGCAAGCCTGATCCAGCCATGCCGCGTGAGTGATGAAGGCCTTAGGGTCGTAAAGCTCT
TTCGCCTGTGAAGATAATGACGGTAGCAGGTAAAGAAACCCCGGCTAACTCCGTGCCAGCAGCCGCGGTAATACGGAGGG
GGTTAGCGTTGTTCGGAATTACTGGGCGTAAAGCGCACGTAGGCGGACTGGAAAGTATGGGGTGAAATCCCAGGGCTCAA
CCCTGGAACTGCCTCATAAACTATCAGTCTAGAGTTCGAGAGAGGTGAGTGGAATTCCGAGTGTAGAGGTGAAATTCGTA
GATATTCGGAGGAACACCAGTGGCGAAGGCGGCTCACTGGCTCGATACTGACGCTGAGGTGCGAAAGTGTGGGGAGCAAA
CA
>Zotu106
TGGGGAATCTTGCGCAATGGGCGAAAGCCTGACGCAGCAATGTCGCGTGAATGAAGAAGGTCTTCGGATTGTAAAGTTCT
TTATCTCTGTGAAGATGATGACGGTAACAGAGGAATAAGCACCGGCTAACTACGTGCCAGCAGCCGCGGTAATACGTAGG
GTGCAAGCGTTGTTCGGATTTACTGGGTGTAAAGGGTGCGTAGGCGGTATAGTAAGTCAATAGTGAAATCCTAGGGCTCA
ACCCTAGAACTGCTATTGAAACTGCTGAACTAGAGAAGGTCAGAGGTCAACGGAATTCTTGGTGTAGAGGTGAAATTCGT
AGATATCAGGAGGAACATCAGAGGCGAAAGCGGTTGGCTGGGACCATTCTGACGCTGAGGCACGAAAGCGTGGGTAGCAA
ACA
>Zotu107
TGGGGAATATTGGACAATGGGGGAAACCCTGATCCAGCAATACCATGTGTGTGAAGAAGGCCTTAGGGTTGTAAAGCACT
TTAGCCAGGGAGGAAGACTGTTCGGTTAAGAGCTAGATAGTTTGACGTTACCTGGAGAATAAGCACCGGCTAACTCCGTG
CCAGCAGCCGCGGTAATACGGAGGGTGCGAGCGTTAATCGGAATTACTGGGCGTAAAGGGTTCGTAGGTGGTTAGATAAG
TCAGATGTGAAATACCTGGGCTCAACCTGGGAGGTGCATTTGAAACTGTTTGACTAGAGTTCGGTAGAGGATTGAGGAAT
TTTCGGTGTAGCGGTGAAATGCTTAGATATCGGAAGGAACATCAATGGCGAAGGCAACAGTCTGGGCCTGAACTGACACT
GAGGGACGAAAGCGTGGGTAGCAAACA
>Zotu108
TGGGGAATATTGCACAATGGGCGAAAGCCTGATGCAGCCATGCCGCGTGTATGAAGAAGGCCTTCGGGTTGTAAAGTACT
TTCAGTTGTGAGGAAGGGGGTGTCGTTAATAGCGGCATCTCTTGACGTTAGCAACAGAAGAAGCACCGGCTAACTCCGTG
CCAGCAGCCGCGGTAATACGGAGGGTGCGAGCGTTAATCGGAATTACTGGGCGTAAAGCGCATGCAGGTGGTTCATTAAG
TCAGATGTGAAAGCCCGGGGCTCAACCTCGGAACTGCATTTGAAACTGGTGAACTAGAGTACTGTAGAGGGGGGTAGAAT
TTCAGGTGTAGCGGTGAAATGCGTAGAGATCTGAAGGAATACCAGTGGCGAAGGCGGCCCCCTGGACAGATACTGACACT
CAGATGCGAAAGCGTGGGGAGCAAACA
>Zotu109
TGGGGAATTTTGGACAATGGGCGCAAGCCTGATCCAGCAATGCCGCGTGAGTGAAGAAGGCCTTCGGGTTGTAAAGCTCT
TTCAGTCGAGAAGAAAAGGTTACGACTAATAATCGTAATTCATGACGGTACCGACAGAAGAAGCACCGGCTAACTACGTG
CCAGCAGCCGCGGTAATACGTAGGGTGCAAGCGTTAATCGGAATTACTGGGCGTAAAGGGTGCGCAGGCGGCTTTGTAAG
TCAGATGTGAAATCCCCGGGCTTAACCTGGGAACTGCGTTTGAAACTACAAGGCTAGAGTGTAGCAGAGGGGGGTGGAAT
TCCATGTGTAGCAGTGAAATGCGTAGAGATATGGAAGAACATCGATGGCGAAGGCAACCCCCTGGGTTAACACTGACGCT
CATGCACGAAAGCGTGGGGAGCAAACA
>Zotu110
TGAGGAATATTGCACAATGGGGGAAACCCTGATGCAGCAATGCCGCGTGTAGGATGAAGCCTTTAGGGGTGTAAACTACT
TTTAAGAGGGAGCAGACAAGGAGCGTACCTCTTGAATAAGTCACGGCTAACTACGTGCCAGCAGCCGCGGTAATACGTAG
GTGGCGAACGTTATCCGGAATCACTGGGCGTAAAGGGTCCGCAGGTGGTCTTAAAGGTCTGGCGTGAAATCATCTGGCTC
AACTAGATGGCGCCGCCCGAAACCGTAAGACTAGATTCACACAGAGGTCGGTGGAATTCCAGGTGTAGTGGTGGAATGCG
TAGATATCTGGAGGAACCCCAAAAGCGAAGGCAGCCGGCTGGGTGATGAATGACACTGAGGGACGAAAGCGTAGGTAGCG
AACA
>Zotu111
TGGGGAATATTGCACAATGGGCGAAAGCCTGATGCAGCCATGCCGCGTGTATGAAGAAGGCCTTCGGGTTGTAAAGTACT
TTCAGTTGTGAGGAAGGGGGTAACGTTAATAGCGTTATCTCTTGACGTTAGCAACAGAAGAAGCACCGGCTAACTCCGTG
CCAGCAGCCGCGGTAATACGGAGGGTGCGAGCGTTAATCGGAATTACTGGGCGTAAAGCGCATGCAGGTGGTTCATTAAG
TCAGATGTGAAAGCCCGGGGCTCAACCTCGGAACTGCATTTGAAACTGGTGAACTAGAGTGCTGTAGAGGGGGGTAGAAT
TTCAGGTGTAGCGGTGAAATGCGTAGAGATCTGAAGGAATACCAGTGGCGAAGGCGGCCCCCTGGACAGACACTGACACT
CAGATGCGAAAGCGTGGGGAGCAAACA
>Zotu112
TAGGGAATATTGGTCAATGGGCGAGAGCCTGAACCAGCCATGCCGCGTGCAGGAAGACAGCTTTCTGAGTTGTAAACTGC
TTTTATATGGGAAGAAAAAGGCCTTGCGAGGCAAATTGCCGGTACCATATGAATAAGCACCGGCTAACTCCGTGCCAGCA
GCCGCGGTAATACGGAGGGTGCAAGCGTTGTCCGGATTTATTGGGTTTAAAGGGTGCGTAGGCGGATCTTTAAGTCAGTG
GTGAAATCCTGCAGCTTAACTGTAGAACTGCCATTGATACTGGAGATCTTGAGTATACTAGAGGTAGGCGGAATTTATGG
TGTAGCGGTGAAATGCATAGATACCATAAAGAACACCAATAGCGTAGGCAGCTTACTGGAGTATAACTGACGCTGAGGCA
CGAAAGCATGGGTAGCGAACA
>Zotu113
TGGGGAATATTGGACAATGGGCGCAAGCCTGATCCAGCCATGCCGCGTGTGTGAAGAAGGCTCTAGGGTTGTAAAGCACT
TTCAGTCGGGAGGAAAGCTTAAAAGTTAATACCTTTTGAGTGTGACGTTACCGACAGAAGAAGCACCGGCTAACTCCGTG
CCAGCAGCCGCGGTAATACGGAGGGTGCAAGCGTTAATCGGAATTACTGGGCGTAAAGCGCGCGTAGGTGGTTCGTTAAG
TTGGATGTGAAAGCCCAGGGCTCAACCTTGGAACTGCATTCAAAACTGGCGAGCTAGAGTACAGTAGAGGGTAGTGGAAT
TTCAGGTGTAGCGGTGAAATGCGTAGAGATCTGAAGGAACATCAGTGGCGAAGGCGACTGCCTGGACTGATACTGACACT
GAGGTGCGAAAGCGTGGGGAGCAAACA
>Zotu114
TGGGGAATATTGGACAATGGGCGCAAGCCTGATCCAGCAATACCGCGTGTGTGAAGAAGGCTCTAGGGTCGTAAAGCACT
TTCAGTAGGGAGGAAAGGGTTGTAGTTAATACCTGCAATCTGTGACGTTACCTACAGAAGAAGCACCGGCTAACTCCGTG
CCAGCAGCCGCGGTAATACGGAGGGTGCAAGCGTTAATCGGAATTACTGGGCGTAAAGCGCGCGTAGGCGGATTGTTAAG
TCTCATGTGAAAGCCCTGGGCTCAACCTGGGAACTGCATGGGATACTGGCAATCTAGAATACAGTAGAGGGTAGTGGAAT
TTCAGGTGTAGCGGTGAAATGCGTAGAGATCTGAAGGAACATCAGTGGCGAAGGCGACTACCTGGACTGATATTGACGCT
GAGGTGCGAAAGCGTGGGGAGCAAACG
>Zotu115
TGAGGAATATTGCACAATGGGGGAAACCCTGATGCAGCAATGCCGCGTGTAGGATGAAGCCTTTAGGGGTGTAAACTACT
TTTAAGAGGGAGCAGACAAGGAGCGTACCTCTTGAATAAGTCACGGCTAACTACGTGCCAGCAGCCGCGGTAATACGTAG
GTGGCGAACGTTATCCGGAATTACTGGGCGTAAAGGGTCCGCAGGTGGTTTGAAAGGTCTGGCGTGAAATCATCTGGCTC
AACCAGATGCAGCCGTTGGAAACCATTAAACTAGGTTCACGCAGAGGTCGGTGGAATTCCCGGTGTAGTGGTGGAATGCG
TAGATATCGGGAGGAACCCCAAAAGCGAAGGCAGCCGGCTGGGCGATGAACGACACTGAGGGACGAAAGCGTAGGTAGCG
AACA
>Zotu116
TAAGGAATATTGGTCAATGGACGAGAGTCTGAACCAGCCATGCCGCGTGTAGGAAGAAGGCGTTCTGCGTCGTAAACTAC
TTTTATATAGGAAGAAAAAGTTTCTGCGGAAATAATTGACGGTACTATATGAATAAGCACCGGCTAACTACGTGCCAGCA
GCCGCGGTAATACGTAGGGTGCAAGCGTTGTCCGGATTTATTGGGTTTAAAGGGTGCGTAGGCGGAAGCTTAAGTCTTGG
GTGAAATCCCACCGCTCAACGGTGGAACTGCCTGAGAAACTGGGTTTCTTGAGTATAGTTGAGGTAGCTGGAATTGGTGG
TGTAGCGGTGAAATGCATAGATACCACCAGGAACACCTATTGCGAAGGCAAGTTACTAAGCTATAACTGACGCTGAGGCA
CGAAAGCGTGGGGAGCGAACA
>Zotu117
TGGGGAATATTGGACAATGGGCGAAAGCCTGATCCAGCCATGCCGCGTGTGTGAAGAAGGCTTTCGGGTTGTAAAGCACT
TTCAGCGAGGAAGAAGGCTTGACGGTTAATACCTGTCAGGAAGGACATCACTCGCAGAAGAAGCACCGGCTAACTCCGTG
CCAGCAGCCGCGGTAATACGGAGGGTGCAAGCGTTAATCGGAATTACTGGGCGTAAAGCGCGCGTAGGTGGCTTGATAAG
CCGGTTGTGAAAGCCCCGGGCTCAACCTGGGAACTGCATCCGGAACTGTTAGGCTAGAGTGCAGGAGAGGAAGGTAGAAT
TCCCGGTGTAGCGGTGAAATGCGTAGAGATCGGGAGGAATACCAGTGGCGAAGGCGGCCTTCTGGACTGACACTGACACT
GAGGTGCGAAAGCGTGGGTAGCAAACA
>Zotu118
TGGGGAATATTGTACAATGGAGGAAACTCTGATACAGCAATGCCGCGTGAGTGAAGAAGGCCTTAGGGTTGTAAAACTCT
TTCGCTAGGGAAGATAATGACGGTACCTAGTAAAGAAGTCCCGGCTAACTCCGTGCCAGCAGCCGCGGTAATACGGAGGG
GACTAGCGTTGTTCGGAATTACTGGGCGTAAAGAGTTCGTAGGCGGATAAGCAAGTAAGAGGTGAAAGCCCAGGGCTCAA
CCCTGGAACTGCCTTTTAAACTGCTTATCTAGAGACCGGTAGAGGTTAGGGGAATACCTAGTGTAGAGGTGAAATTCGTA
GATATTAGGTGGAACACCAGTGGCGAAGGCGCCTAACTGGACCGGTACTGACGCTGAGGAACGAAAGCGTGGGGAGCAAA
CA
>Zotu119
TGGGGAATATTGCACAATGGGGGAAACCCTGATGCAGCCATGCCGCGTGTGTGAAGAAGGCCTTCGGGTTGTAAAGCACT
TTCAGTTGTGAGGAAAGGTTGGTAGTTAATACCTGCCAGCTGTGACGTTAACAACAGAAGAAGCACCGGCTAACTCCGTG
CCAGCAGCCGCGGTAATACGGAGGGTGCGAGCGTTAATCGGAATTACTGGGCGTAAAGCGCACGCAGGCGGCTTGTTAAG
CTAGAGGTGAAAGCCCCGCGCTCAACGTGGGAACTGCCTTTAGAACTGGCAGGCTAGAGTCTTGGAGAGGGGAGTGGAAT
TCCAGGTGTAGCGGTGAAATGCGTAGATATCTGGAGGAACATCAGTGGCGAAGGCGGCTCCCTGGCCAAAGACTGACGCT
CATGTGCGAAAGTGTGGGTAGCGAACA
>Zotu120
TGGGGAATATTGGACAATGGGGGAAACCCTGATCCAGCGATGCCGCGTGAGTGAAGAAGGCCTTAGGGTTGTAAAAGTCT
TTCAACTGTGACGATAATGACGGTAGCAGTAGAAGAAGCCCCGGCTAACTCCGTGCCAGCAGCCGCGGTAATACGGAGGG
GGCAAGCGTTGTTCGGAATGACTGGGCGTAAAGAGCACGTAGGTGGTTAGTTAAGTTAGGCGTGAAAGCCCTGGGCTCAA
CCCAGGAATAGCGTTTAATACTGATTAACTAGAGTCCGGTAGGGGAAAGTAGAATTCCTAGTGTAGAGGTGAAATTCGTA
GATATTAGGAGGAATACCAGAGGCGAAGGCGGCTTTCTGGACCGGAACTGACACTGAGGTGCGAAAGCGTGGGGAGCAAA
CA
>Zotu121
TGAGGAATATTGGACAATGGGCGAGAGCCTGATCCAGCCATGCCGCGTGCAGGAAGACTGCCCTATGGGTTGTAAACTGC
TTTTATACAGGAAGAAACCACTTTACGTGTAGAGTGCTGACGGTACTGTAAGAATAAGGATCGGCTAACTCCGTGCCAGC
AGCCGCGGTAATACGGAGGATCCAAGCGTTATCCGGAATCATTGGGTTTAAAGGGTCCGTAGGTGGATAATTAAGTCAGA
GGTGAAATCCTGCAGCTCAACTGTAGAATTGCCTTTGATACTGGTTATCTTGAATTATTGTGAAGTGGTTAGAATATGTA
GTGTAGCGGTGAAATGCATAGATATTACATAGAATACCAATTGCGAAGGCAGATCACTAACAATATATTGACACTGATGG
ACGAAAGCGTGGGGAGCGAACA
>Zotu122
TGGGGAATATTGGACAATGGGCGCAAGCCTGATCCAGCCATGCCGCGTGAGTGAAGAAGGCCCTTTGGGTTGTAAAGCTC
TTTCAGCGGGGACGATGATGACGGTACCCGCAGAAGAAGCCCCGGCTAACTTCGTGCCAGCAGCCGCGGTAATACGAAGG
GGGCAAGCGTTGTTCAGATTTACTGGGCGTAAAGGGCGCGTAGGCGGATAATCATGTCAGAGGTGAAAGCCCCGGGCTCA
ACCTGGGAACTGCCTTTGAAACGGGTTATCTTGAGGACGGGAGAGGATGGTGGAATACCCAGTGTAGAGGTGAAATTCGT
AGATATTGGGTGGAACACCGGTGGCGAAGGCGACCATCTGGCCCGTAACTGACGCTGAGGCGCGAAAGCGTGGGGAGCAA
ACA
>Zotu123
TGGGGAATATTGCGCAATGGGCGAAAGCCTGACGCAGCCACGCCGCGTGAGCGATGAAGGTTTTCGGATCGTAAAGCTCT
GTGGGGGGAGAAGAATAAAGCCTGTGAAGAGCAGGCCTTGACGGTATCCCTTTAGCAAGCACCGGCTAACTCCGTGCCAG
CAGCCGCGGTAATACGGAGGGTGTAAACGTTGCTCGGAATCATTGGGCGTAAAGCGCACGTAGGCGGTCTGGTAAGTTGG
ATGTGAAAGCCCGGGGCTCAACCCCGGAAGTGCACCCAAAACTGCCGGACTTGAATCTCGGAGGGGGTCGGAGAATTCCC
GGTGTAGAGGTGAAATTCGTAGATATCGGGAGGAATACCAGTGGCGAAGGCGCCGACCTGGACGATGATTGACGCTGAGG
TGCGAAAGCATGGGGAGCGAACA
>Zotu124
TGGGGAATATTGGACAATGGGCGCAAGCCTGATCCAGCAATACCGCGTGTGTGAAGAAGGGTTTCGGCTCGTAAAGCACT
TTCAGCGAGGAGGAAAGGTTGTAACTTAATACGTTACAACTGTGACGTTACTCGCAGAAGAAGCACCGGCTAACTCCGTG
CCAGCAGCCGCGGTAATACGGAGGGTGCAAGCGTTAATCGGAATTACTGGGCGTAAAGCGCGCGTAGGCGGAATATTAAG
TCTCATGTGAAAGCCCTGGGCTCAACCTGGGAACTGCATGGGATACTGGTATTCTAGAATACAGTAGAGGGAGGTGGAAT
TTCAGGTGTAGCGGTGAAATGCGTAGAGATCTGAAGGAACATCAGTGGCGAAGGCGGCCTCCTGGACTGATATTGACGCT
GAGGTGCGAAAGCGTGGGGAGCAAACA
>Zotu125
TGGGGAATTTTCCGCAATGGGCGCAAGCCTGACGGAGCAACGCCGCGTGAGGGAGGAATGTCTGTGGATTGTAAACCTCT
TTTCTCTGGGAAGAAGATCTGACGGTACCAGAGGAATCAGCATCGGCTAACTCCGTGCCAGCAGCCGCGGTAAGACGGAG
GATGCAAGCGTTATCCGGAATTATTGGGCGTAAAGCGTCCGTAGGCGGTTACATAAGTCAGTTGTTAAAGACTGCAGCTC
AACTGTGGGAGAGCAACTGAAACTGTGTGACTAGAGTATGGTAGGGGTAGAGGGAATTCCTAGTGTAGCGGTGAAATGCG
TAGATATTAGGAAGAACACCAGTGGCGAAGGCGCTCTACTGGGCCAAGACTGACGCTGATGGACGAAAGCTAGGGGAGCG
AAAG
>Zotu126
TGGGGAATATTGGACAATGGGGGCAACCCTGATCCAGCCATGCCGCGTGAGTGAAGAAGGCCTTAGGGTTGTAAAGCTCT
TTCGCTAGGGAAGATAATGACGGTACCTAGTAAAGAAGTCCCGGCTAACTCCGTGCCAGCAGCCGCGGTAATACGGAGGG
GACTAGCGTTGTTCGGAATTACTGGGCGTAAAGAGTACGTAGGCGGTAACGCAAGTTGGGTGTGAAAGCCCGGGGCTCAA
CCCCGGAACTGCACTCAAAACTGTGTTGCTAGAGATCGGAAGAGGTAAGTGGAATTCCCAGTGTAGAGGTGAAATTCGTA
GATATTGGGAAGAACACCAGTGGCGAAGGCGGCTTACTGGTCCGAGACTGACGCTGAGGTACGAAAGCGTGGGGAGCAAA
CA
>Zotu127
TGGGGAATATTGGACAATGGGGGAAACCCTGATCCAGCAATGCCGCGTGAGTGATGAAGGCCTTAGGGTTGTAAAGCTCT
TTTACTAGGGATGATAATGACAGTACCTAGAGAATAAGCTCCGGCTAACTCCGTGCCAGCAGCCGCGGTAATACGGAGGG
AGCTAGCGTTGTTCGGAATTACTGGGCGTAAAGCGCGCGTAGGCGGTTACTCAAGTCAGAGGTGAAAGCCCGGAGCTCAA
CTCCGGAACTGCCTTTGAAACTAGGTAACTAGAATCTTGGAGAGGCGAGTGGAATTCCGAGTGTAGAGGTGAAATTCGTA
GATATTCGGAAGAACACCAGTGGCGAAGGCGACTCGCTGGACAAGTATTGACGCTGAGGTGCGAAAGCGTGGGGAGCAAA
CA
>Zotu128
TAGGGAATATTGGTCAATGGAGGAGACTCTGAACCAGCCATGCCGCGTGCAGGAAGACGGCCTTCTGGGTTGTAAACTGC
TTTTGACAGGGAAGAAAACGGCTATGCGTAGCTAACTGACGGTACCTGTAGAATAAGCACCGGCTAACTCCGTGCCAGCA
GCCGCGGTAATACGGAGGGTGCAAGCGTTGTCCGGATTTATTGGGTTTAAAGGGTACGTAGGTGGCCTTATAAGTCAGTG
GTGAAATGCTGCAGCTTAACTGTAGCACTGCCATTGATACTGTAAGGCTTGAGTGTCGTTGAGGCAGGCGGAATTTATGG
TGTAGCGGTGAAATGCATAGATACCATAAAGAACACCGATAGCGAAGGCAGCTTGCTAAGCGACAACTGACACTAATGTA
CGAAAGCGTGGGTAGCGAACA
>Zotu129
TGGGGAATATTGGACAATGGGGGCAACCCTGATCCAGCGATGCCGCGTGAGTGATGAAGGCCTTAGGGTTGTAAAACTCT
TTCAGGGGTGAAGATAATGACGGTAACCCCAGAAGAAGCTCCGGCTAACTCCGTGCCAGCAGCCGCGGTAATACGGAGGG
AGCTAGCGTTGTTCGGAATTACTGGGCGTAAAGCGCGCGTAGGCGGCTTTGCAAGTAGAGGGTGAAATCCCGGGGCTTAA
CCTCGGAACTGCCCCCTAAACTGCAGAGCTAGAATCCTGGAGAGGTGAGCGGAATTCCTAGTGTAGAGGTGAAATTCGTA
GATATTAGGAAGAACACCAGTGGCGAAGGCGGCTCACTGGACAGGTATTGACGCTGAGGTGCGAAAGCGTGGGGAGCGAA
CA
>Zotu130
TGGGGAATATTGGACAATGGGCGAAAGCCTGATCCAGCAATACCGCGTGAGTGAAGAAGGCCTTAGGGTTGTAAAGCTCT
TTTAACAGGGAAGATAATGACGGTACCTGTAGAATAAGCACCGGCTAACTCCGTGCCAGCAGCCGCGGTAATACGGAGGG
TGCTAGCGTTGTTCGGAATTACTGGGCGTAAAGAGCGCGTAGGCGGCTTTGCAAGTTGGAAGTGAAATCCCGAGGCTCAA
CCTCGGAACTGCTTTCAAAACTGCATCGCTAGAGTTTGGTAGGGGATAGTGGAATTCCTAGTGTAGAGGTGAAATTCGTA
GATATTAGGAGGAACACCAGTGGCGAAGGCGACTGTCTGGACCAATACTGACGCTGAGGCGCGAAAGCGTGGGGAGCAAA
CA
>Zotu131
TGGGGAATATTGGACAATGGGCGCAAGCCTGATCCAGCCATGCCGCGTGAGTGATGAAGGCCTTAGGGTTGTAAAGCTCT
TTCGCTAGGGAAGATAATGACGGTACCTAGTAAAGAAGCCCCGGCTAACTTCGTGCCAGCAGCCGCGGTAATACGAAGGG
GGCTAACGTTGTTCGGATTTACTGGGCGTAAAGCGTACGTAGGCGGATTAGAAAGTTAGGGGTGAAATCCCGAGGCTCAA
CCTCGGAACTGCCTCTAAAACTTCTAGTCTAGAGATCGGGAGAGGTGTATGGAACTCCTAGTGTAGAGGTGGAATTCGTA
GATATTAGGAAGAACACCAGTGGCGAAGGCGATACACTGGCCCGATACTGACGCTGAGGTACGAAAGCGTGGGGAGCAAA
CA
>Zotu132
TGGGGAATATTGCACAATGGGCGAAAGCCTGATGCAGCCATGCCGCGTGTGTGAAGAAGGCTCTAGGGTTGTAAAGCACT
TTCAGTCGGGAGGAAAGGTTATTAGTTAATACCTGGTAGCTGTGACGTTACCGACAGAAGAAGCACCGGCTAACTCCGTG
CCAGCAGCCGCGGTAATACGGAGGGTGCAAGCGTTAATCGGAATTACTGGGCGTAAAGCGTACGTAGGTGGTTTGTTAAG
TTGGATGTGAAAGCCCAGGGCTCAACCTTGGAACTGCATTCAAAACTGGCGAACTAGAGTATGGTAGAGGTGAGTGGAAT
TTCCTGTGTAGCGGTGAAATGCGTAGAGATGGGAAGGAACATCAGTGGCGAAGGCGACTCACTGGACCAATACTGACACT
GAGGTACGAAAGCGTGGGTAGCAAACA
>Zotu133
TGGGGAATATTGCACAATGGGCGAAAGCCTGATGCAGCCATGCCGCGTGTATGAAGAAGGCCTTCGGGTTGTAAAGTACT
TTCAGTTGTGAGGAAGGGTGTGTAGTTAATAGCTGCGCATCTTGACGTTAGCAACAGAAGAAGCACCGGCTAACTCCGTG
CCAGCAGCCGCGGTAATACGGAGGGTGCGAGCGTTAATCGGAATTACTGGGCGTAAAGCGCATGCAGGTGGTTCATTAAG
TCAGATGTGAAAGCCCGGGGCTCAACCTCGGAACTGCATTTGAAACTGGCGAACTAGAGTGCTGTAGAGGGGGGTAGAAT
TTCAGGTGTAGCGGTGAAATGCGTAGAGATCTGAAGGAATACCAGTGGCGAAGGCGGCCCCCTGGACAGACACTGACACT
CAGATGCGAAAGCGTGGGGAGCAAACA
>Zotu134
TGGGGAATATTGGACAATGGGCGCAAGCCTGATCCAGCCATGCCGCGTGAGTGAAGAAGGCCCTAGGGTTGTAAAGCTCT
TTCACCCGCGAAGATAATGACGGTAGCGGGAGAAGAAGCCCCGGCTAACTCCGTGCCAGCAGCCGCGGTAATACGGAGGG
GGCAAGCGTTGTTCGGAATTACTGGGCGTAAAGGGCGCGTAGGCGGTCTGTTGCGTCAGGTGTGAAAGCCCCGGGCTCAA
CCTGGGAGGTGCACTTGATACGGGCAGGCTAGAATCCGGGAGAGGATGGTGGAATTCCCAGTGTAGAGGTGAAATTCGTA
GATATTGGGAAGAACACCGATGGCGAAGGCAGCCATCTGGACCGGTATTGACGCTGAGGCGCGAAAGCGTGGGGAGCAAA
CA
>Zotu135
TCGGGAATATTGGACAATGGGGGGAACCCTGATCCAGCAATACCGCGTGTGTGAAGAAGGCCTGCGGGTTGTAAAGCACT
TTCAGTAGGGAAGATAATGACGTTACCTACAGAAGAAGCACCGGCTAACTCCGTGCCAGCAGCCGCGGTAATACGGAGGG
TGCGAGCGTTAATCGGAATTACTGGGCGTAAAGCGCGCGTAGGCGGTTTAGTAAGTCAGTTGTGAAATCCCTGGGCTCAA
CCTGGGAACTGCATTTGATACTGTTAGACTAGAATTTGAGAGAGGCAAGTGGAATTTCCGGTGTAGCGGTGAAATGCATA
GAGATCGGAAGGAACACCAGTGGCGAAGGCGACTTGCTGGCTCAAAATTGACGCTGAGGTGCGAAAGCGTGGGTAGCAAA
CA
>Zotu136
TGGGGAATCTTAGACAATGGGCGCAAGCCTGATCTAGCCATGCCGCGTGAGTGATGAAGGCCTTAGGGTCGTAAAGCTCT
TTCGCCAGGGATGATAATGACAGTACCTGGTAAAGAAACCCCGGCTAACTCCGTGCCAGCAGCCGCGGTAATACGGAGGG
GGTTAGCGTTGTTCGGAATTACTGGGCGTAAAGCGTACGTAGGCGGATTAGAAAGTTAGGGGTGAAATCCCAGGGCTCAA
CCCTGGAACTGCCTCTAAAACTACTAGTCTAGAGTTCGAGAGAGGTGAGTGGAACTCCGAGTGTAGAGGTGAAATTCGTA
GATATTCGGAAGAACACCAGTGGCGAAGGCGGCTCACTGGCTCGATACTGACGCTGAGGTACGAAAGTGTGGGGAGCAAA
CA
>Zotu137
TGGGGAATATTGGACAATGGGGGCAACCCTGATCCAGCCATGCCGCGTGTGTGAAGAAGGCTTTCGGGTTGTAAAGCACT
TTCAGTGAGGAGGAAAACCCTGCGATTAATACTCGTAGAGCTTGACGTTACTCACAGAAGAAGCACCGGCTAACTCCGTG
CCAGCAGCCGCGGTAATACGGAGGGTGCAAGCGTTAATCGGAATTACTGGGCGTAAAGCGCGCGTAGGTGGTTTGGTAAG
CGAGATGTGAAAGCCCCGGGCTCAACCTGGGAACGGCATTTCGAACTGTCAGGCTAGAGTATGGTAGAGGAGTGTGGAAT
TTCCTGTGTAGCGGTGAAATGCGTAGATATAGGAAGGAACACCAGTGGCGAAGGCGGCACTCTGGACCAATACTGACACT
GAGGTGCGAAAGCGTGGGGAGCAAACA
>Zotu138
TGGGGAATTTTGCACAATGGGGGAAACCCTGATGCAGCAACGCCGCGTGAGTGATGAAGGCCTTAGGGTTGTAAAGCTCT
TTCAGCAGGGAAGATGATGACGGTACCTGCAGAAGAAGCCCCGGCTAACTCCGTGCCAGCAGCCGCGGTAATACGGAGGG
GGCTAGCGTTGTTCGGATTTACTGGGCGTAAAGCGCGCGTAGGCGGCCTGGAAAGTTGGGAGTGAAAGCCCGGGGCTCAA
CCCCGGAACTGCTCTCAAAACTTCCAAGCTAGAGATCTGGAGAGGAGGGTGGAATTCCAAGTGTAGAGGTGAAATTCGTA
GATATTTGGAAGAACACCAGTGGCGAAGGCGACTCTCTGGCCAGATACTGACGCTGAGGTGCGAAAGCGTGGGGAGCAAA
CA
>Zotu139
TGGGGAATATTGCACAATGGGCGAAAGCCTGATGCAGCCATGCCGCGTGTGTGAAGAAGGCCTTCGGGTTGTAAAGCACT
TTCAGTAGGGAGGAAAGGGTGTAGATTAATACTCTGCATCTGTGACGTTACCTACAGAAGAAGCACCGGCTAACTCCGTG
CCAGCAGCCGCGGTAATACGGAGGGTGCGAGCGTTAATCGGAATTACTGGGCGTAAAGCGTACGCAGGCGGTTGATTAAG
CGAGATGTGAAATCCCTGGGCTCAACCCAGGAACTGCATTTCGAACTGGTCAACTAGAGTATGAGAGAGGGTGGTAGAAT
TTCAGGTGTAGCGGTGAAATGCGTAGAGATCTGAAGGAATACCGATGGCGAAGGCAGCCACCTGGTTCAATACTGACGCT
CATGTACGAAAGCGTGGGGAGCAAACA
>Zotu140
TGGGGAATCTTAGACAATGGGCGCAAGCCTGATCTAGCCATGCCGCGTGAGTGATGAAGGCCCTAGGGTCGTAAAGCTCT
TTCGCCAGGGATGATAATGACAGTACCTGGTAAAGAAACCCCGGCTAACTCCGTGCCAGCAGCCGCGGTAATACGGAGGG
GGTTAGCGTTGTTCGGAATTACTGGGCGTAAAGCGTACGTAGGCGGATCAGAAAGTATGGGGTGAAATCCCAGGGCTCAA
CCCTGGAACTGCCTCATAAACTCCTGGTCTAGAGTTCGAGAGAGGTGAGTGGAATTCCGAGTGTAGAGGTGAAATTCGTA
GATATTCGGAGGAACACCAGTGGCGAAGGCGGCTCACTGGCTCGATACTGACGCTGAGGTACGAAAGTGTGGGGAGCAAA
CA
>Zotu141
TGGGGAATATTGCACAATGGGGGAAACCCTGATGCAGCCATGCCGCGTGTGTGAAGAAGGCCTTCGGGTTGTAAAGCACT
TTCAGTTGTGAGGAAAGGTTGGTAGTTAATACCTGCCAGCTGTGACGTTAACAACAGAAGAAGCACCGGCTAACTCCGTG
CCAGCAGCCGCGGTAATACGGAGGGTGCGAGCGTTAATCGGAATTACTGGGCGTAAAGCGCACGCAGGCGGTTTGTTAAG
CTAGATGTGAAAGCCCCGGGCTCAACCTGGGATGGTCATTTAGAACTGGCAGACTAGAGTCTTGGAGAGGGGAGTGGAAT
TCCAGGTGTAGCGGTGAAATGCGTAGATATCTGGAGGAACATCAGTGGCGAAGGCGGCTCCCTGGCCAAAGACTGACGCT
CATGTGCGAAAGTGTGGGTAGCGAACA
>Zotu142
TGGGGAATATTGGACAATGGGCGCAAGCCTGATCCAGCCATGCCGCGTGAGTGAAGAAGGCCCTTTGGGTTGTAAAGCTC
TTTCAGCGGGGACGATGATGACGGTACCCGCAGAAGAAGCCCCGGCTAACTTCGTGCCAGCAGCCGCGGTAATACGAAGG
GGGCAAGCGTTGTTCAGATTTACTGGGCGTAAAGGGCGCGTAGGCGGATGATCATGTCAGAGGTGAAAGCCCCGGGCTCA
ACCTGGGAATTGCCTTTGAAACGGGTCATCTTGAGGACGGGAGAGGATGGTGGAATACCCAGTGTAGAGGTGAAATTCGT
AGATATTGGGTGGAACACCGGTGGCGAAGGCGACCATCTGGCCCGTAACTGACGCTGAGGCGCGAAAGCGTGGGGAGCAA
ACA
>Zotu143
TGGGGAATATTGCACAATGGGCGCAAGCCTGATGCAGCCATGCCGCGTGTGTGAAGAAGGCCTTCGGGTTGTAAAGCACT
TTCAGTAAGGAGGAAAGGTTAAGTGTTAATAGCACTTAGCTGTGACGTTACTTACAGAAGAAGCACCGGCTAACTCCGTG
CCAGCAGCCGCGGTAATACGGAGGGTGCGAGCGTTAATCGGAATTACTGGGCGTAAAGCGTACGCAGGCGGTTTGTTAAG
CGAGATGTGAAAGCCCCGGGCTCAACCTGGGAACTGCATTTCGAACTGGCAAACTAGAGTGTGATAGAGGGTGGTAGAAT
TTCAGGTGTAGCGGTGAAATGCGTAGAGATCTGAAGGAATACCGATGGCGAAGGCAGCCACCTGGGTCAACACTGACGCT
CATGTACGAAAGCGTGGGGAGCAAACA
>Zotu144
TGGGGAATATTGGACAATGGGGGCAACCCTGATCCAGCAATACTACGTGTGTGAAGAAGGCCTTAGGGTTGTAAAGCACT
TTAGTTAGGGAGGAAGGTTATCAGGTTAAGAGCTAGATAATTTGACGTTACCTAAAGAATAAGCACCGGCTAACTCTGTG
CCAGCAGCCGCGGTAATACGGAGGGTGCGAGCGTTAATCGGAATTACTGGGCGTAAAGGGTTCGTAGGTGGTTAGATAAG
TCAGATGTGAAAGCCTTGGGCTCAACCTGGGAACTGCATTTGATACTGTTTAACTAGAGTTTACTAGAGGATTGGGGAAT
TTCCGGTGTAGCGGTGAAATGCGCAGAGATCGGAAGGAACATCAATGGCGAAGGCAACAATCTGGGGTTAAACTGACACT
GAGGGACGAAAGCGTGGGTAGCAAACA
>Zotu145
TAGGGAATCTTGGACAATGGGGGCAACCCTGATCCAGCCATGCCGCGTGAGTGAAGAAGGCCCTAGGGTCGTAAAGCTCT
TTCGCTAGGGATGATAATGACAGTACCTAGTAAAGAAACCCCGGCTAACTCCGTGCCAGCAGCCGCGGTAATACGGAGGG
GGTTAGCGTTGTTCGGAATTACTGGGCGTAAAGCGCGCGTAGGCGGATTGAAAAGTTGAGGGTGAAATCCCGGGGCTCAA
CCCCGGAACTGCCTTCAAAACTGGCAGTCTAGAGTTCGAGAGAGGTGAGTGGAATTCCGAGTGTAGAGGTGGAATTCGTA
GATATTCGGAGGAACACCAGTGGCGAAGGCGGCTCACTGGCTCGATACTGACGCTGAGGCGCGAAAGTGTGGGGAGCAAA
CA
>Zotu146
TGGGGAATATTGGACAATGGGGGCAACCCTGATCCAGCCATGCCGCGTGTGTGAAGAAGGCTTTCGGGTTGTAAAGCACT
TTCAGTGAGGAGGAAAAGTTGGTCGCTAATATCGGCCAGCCTTGACGTTACTCACAGAAGAAGCACCGGCTAACTCCGTG
CCAGCAGCCGCGGTAATACGGAGGGTGCAAGCGTTAATCGGAATTACTGGGCGTAAAGCGCGCGTAGGTGGTTTGTTAAG
CGAGATGTGAAAGCCCCGGGCTTAACCTGGGAACGGCATTTCGAACTGGCAAGCTAGAGTGTGGTAGAGGGTAGTGGAAT
TTCCTGTGTAGCGGTGAAATGCGTAGATATAGGAAGGAACACCAGTGGCGAAGGCGGCTACCTGGACCAACACTGACACT
GAGGTGCGAAAGCGTGGGGAGCAAACA
>Zotu147
TAAGGAATATTGGACAATGGGCGCAAGCCTGATCCAGCTATCCCGCGTGCAGGATGACGGCCCTATGGGTTGTAAACTGC
TTTTATAAGAGAAGAAACGAATGTATTTATATGTTCCTGACGGTACCTTATGAATAAGCACCGGCTAACTCCGTGCCAGC
AGCCGCGGTAATACGGAGGGTGCAAGCGTTATCCGGAATCACTGGGTTTAAAGGGTGCGTAGGTGGCATAATAAGTCAGA
GGTGAAAGCCCGTCGCTTAACGATGGAAATGCCTTTGATACTGTTGTGCTTGAATCAGGTTGAGGTAAGTAGAATGTGGC
ATGTAGCGGTGAAATGCATAGATATGCCATAGAACACCGATTGCGAAGGCAGCTTACTAGGCCTGTATTGACACTGAGGC
ACGAAAGCGTGGGGAGCGAACA
>Zotu148
TGAGGAATATTGCACAATGGGGGAAACCCTGATGCAGCAATGCCGCGTGTAGGATGAAGCCTTTAGGGGTGTAAACTACT
TTTAAGAGGGAGCAGACAAGGAGCGTACCTCTTGAATAAGTCACGGCTAACTACGTGCCAGCAGCCGCGGTAATACGTAG
GTGGCGAACGTTATCCGGAATCACTGGGCGTAAAGGGTCCGCAGGTGGTCGTAAAGGTCTGGCGTGAAATCATCTGGCTC
AACTAGATGCCGCCGTCGGAAACCGTAGGACTAGATTCACACAGAGGTCGGTGGAATTCCAGGTGTAGTGGTGGAATGCG
TAGAGATCTGGAGGAACCCCAAAAGCGAAGGCAGCCGGCTGGGTGATGAATGACACTGAGGGACGAAAGCGTAGGTAGCG
AACA
>Zotu149
TGGGGAATCTTGGACAATGGGCGCAAGCCTGATCCAGCCATGCCGCGTGAGCGATGAAGGCCTTAGGGTTGTAAAGCTCT
TTCGCCAGGGATGATAATGACAGTACCTGGTAAAGAAGCCCCGGCTAACTCCGTGCCAGCAGCCGCGGTAATACGGAGGG
GGCTAGCGTTGTTCGGAATTACTGGGCGTAAAGCGCACGTAGGCGGACCAGTCAGTCAGGGGTGAAATCCCGGGGCTCAA
CCCCGGAACTGCCTTTGATACTGCTGGTCTTGAGGTCGAGAGAGGTGAGTGGAATTCCGAGTGTAGAGGTGAAATTCGTA
GATATTCGGAGGAACACCAGTGGCGAAGGCGGCTCACTGGCTCGATACTGACGCTGAGGTGCGAAAGCGTGGGGAGCAAA
CA
>Zotu150
TGGGGAATATTGCACAATGGGCGAAAGCCTGATGCAGCCATGCCGCGTGTATGAAGAAGGCCTTCGGGTTGTAAAGTACT
TTCAGTTGTGAGGAAGGGTGTGTAGTTAATAGCTGCGCATCTTGACGTTAGCAACAGAAGAAGCACCGGCTAACTCCGTG
CCAGCAGCCGCGGTAATACGGAGGGTGCGAGCGTTAATCGGAATTACTGGGCGTAAAGCGCATGCAGGTGGTTCATTAAG
TCAGATGTGAAAGCCCGGGGCTCAACCTCGGAACTGCATTTGAAACTGGTGAACTAGAGTACTGTAGAGGGGGGTAGAAT
TTCAGGTGTAGCGGTGAAATGCGTAGAGATCTGAAGGAATACCAGTGGCGAAGGCGGCCCCCTGGACAGATACTGACACT
CAGATGCGAAAGCGTGGGGAGCAAACA
>Zotu151
TGGGGAATATTGCACAATGGGCGCAAGCCTGATGCAGCCATGCCGCGTGTGTGAAGAAGGCCTTCGGGTTGTAAAGCACT
TTCAGTGGTGAGGAAGGTCAGTAAGTTAATAGCTTGCTGAATTGACGTTAGCCACAGAAGAAGCACCGGCTAACTCCGTG
CCAGCAGCCGCGGTAATACGGAGGGTGCAAGCGTTAATCGGAATTACTGGGCGTAAAGCGTACGTAGGCGGTGTGTTAAG
CAAGATGTGAAAGCCCCGGGCTCAACCTGGGAATTGCATTTTGAACTGGCACGCTAGAGTCCTGAAGAGGGTGGTAGAAT
TTCCAGTGTAGCGGTGAAATGCGTAGATATTGGAAGGAATACCAGTGGCGAAGGCGGCCACCTGGTCAGAGACTGACGCT
GAGGTACGAAAGCGTGGGGAGCAAACA
>Zotu152
TGGGGAATATTGGACAATGGGCGCAAGCCTGATCCAGCCATGCCGCGTGGATGAAGAAGGCCCTAGGGTTGTAAAGTCCT
TTCAATGGTGAAGATAATGACGGTAGCCATACAAGAAGCCCCGGCTAATTTCGTGCCAGCAGCCGCGGTAATACGAAAGG
GGCAAGCGTTGTTCGGAATTACTGGGCGTAAAGCGCACGTAGGCGGCCTTGTAAGTTGGGGGTGAAATCCCGGAGCTCAA
CTCCGGAACTGCCTCCAAAACTACAAAGCTAGAGGATGTGAGAGGATAGTGGAATTCCGAGTGTAGAGGTGAAATTCGTA
GATATTCGGAAGAACACCAGTGGCGAAGGCGACTGTCTGGCACATTTCTGACGCTGAGGTGCGAAAGCGTGGGGAGCAAA
CA
>Zotu153
TGGGGAATATTGCGCAATGGGCGAAAGCCTGACGCAGCCACGCCGCGTGTGCGATGAAGGTTTTCGGATCGTAAAGCACT
GTGGAGGGAGAAGAATAAAGGCGGTGAAGAGCCGCCCCTGACGGTATCCCTTTAGCAAGCACCGGCTAACTCCGTGCCAG
CAGCCGCGGTAATACGGAGGGTGCAAACGTTGCTCGGAATCACTGGGCGTAAAGCGCACGTAGGCGGCCTTGTAAGTTGG
GTGTGAAAGCCCTGGGCTCAACCCAGGAAGTGCATCCAAAACTGCAGGGCTTGAGTACCGGAGGGGCCCAGAGAATTCCC
GGTGTAGAGGTGAAATTCGTAGATATCGGGAGGAATACCAGTGGCGAAGGCGCTGGGCTGGACGGTTACTGACGCTGAGG
TGCGAAAGCGTGGGGAGCAAACA
>Zotu154
TGGGGAATCTTGGACAATGGGCGCAAGCCTGATCCAGCCATGCCGCGTGAGTGATGAAGGCCTTAGGGTCGTAAAGCTCT
TTCGCCAGAGATGATAATGACAGTATCTGGTAAAGAAACCCCGGCTAACTCCGTGCCAGCAGCCGCGGTAATACGGAGGG
GGTTAGCGTTGTTCGGAATTACTGGGCGTAAAGCGCACGTAGGCGGATCAGAAAGTTGGGGGTGAAATCCCGGGGCTCAA
CCCCGGAACTGCCTCCAAAACTCCTGGTCTTGAGTTCGAGAGAGGTGAGTGGAATTCCGAGTGTAGAGGTGAAATTCGTA
GATATTCGGAGGAACACCAGTGGCGAAGGCGGCTCACTGGCTCGATACTGACGCTGAGGTGCGAAAGTGTGGGGAGCAAA
CA
>Zotu155
TGGGGAATCTTGGACAATGGGCGCAAGCCTGATCCAGCCATGCCGCGTGAGTGATGAAGGCCCTAGGGTCGTAAAGCTCT
TTCGCCTGTGATGATAATGACAGTAGCAGGTAAAGAAACCCCGGCTAACTCCGTGCCAGCAGCCGCGGTAATACGGAGGG
GGTTAGCGTTGTTCGGAATTACTGGGCGTAAAGCGCGCGTAGGCGGGTTGTTAAGTTAGAGGTGAAATCCCGGGGCTCAA
CCCCGGAACTGCCTTTAATACTGGCAACCTAGAGTTCGAGAGAGGTGAGTGGAATTCCGAGTGTAGAGGTGAAATTCGTA
GATATTCGGAGGAACACCAGTGGCGAAGGCGGCTCACTGGCTCGATACTGACGCTGAGGTGCGAAAGTGTGGGGAGCAAA
CA
>Zotu156
TGGGGAATATTGCACAATGGGCGCAAGCCTGATGCAGCCATGCCGCGTGTGTGAAGAAGGCCTTCGGGTTGTAAAGCACT
TTCAGCGAGGAGGAAAGGAATGTGGTTAATACCCACGTTCTGTGACGTTACTCGCAGAAGAAGCACCGGCTAACTCCGTG
CCAGCAGCCGCGGTAATACGGAGGGTGCGAGCGTTAATCGGAATTACTGGGCGTAAAGCGCGCGTAGGCGGCCAAGTCAG
TCAGATGTGAAAGCCCCGGGCTCAACCTGGGAACTGCACCTGATACTGCTTGGCTAGAGTACAGAAGAGGGTGGTGGAAT
TTCCTGTGTAGCGGTGAAATGCGTAGATATAGGAAGGAACATCAGTGGCGAAGGCGGCCACCTGGTCTGATACTGACGCT
GAGGTGCGAAAGCGTGGGGAGCAAACA
>Zotu157
TGGGGAATATTGCACAATGGGCGCAAGCCTGATGCAGCCATGCCGCGTGTGTGATGAAGGCCTTAGGGTTGTAAAACACT
TTCATCGGTGAAGATAATGACGGTAGCCGAAGAAGAAGCCCCGGCTAACTCCGTGCCAGCAGCCGCGGTAATACGGAGGG
GGCAAGCGTTGTTCGGAATTACTGGGCGTAAAGCGCACGTAGGCGGACTGGTCAGTTGGGGGTGAAATCCCGAGGCTTAA
CCTCGGAACTGCCTTCAATACTGCCAGTCTTGAGATCGGAAGAGGTGAGTGGAATTCCTAGTGTAGAGGTGAAATTCGTA
GATATTAGGAAGAACACCAGTGGCGAAGGCGGCTCACTGGTCCGATACTGACGCTGAGGTGCGAAAGCGTGGGGAGCGAA
CA
>Zotu158
TGAGGAATATTGCACAATGGGGGAAACCCTGATGCAGCAATGCCGCGTGTAGGATGAAGCCTTTAGGGGTGTAAACTACT
TTTAAGAGGGAGCAGACAAGGAGCGTACCTCTTGAATAAGTCACGGCTAACTACGTGCCAGCAGCCGCGGTAATACGTAG
GTGGCGAACGTTATCCGGAATCACTGGGCGTAAAGGGTCCGCAGGTGGTCGTAAAGGTCTGGCGTGAAATCATCTGGCTC
AACTAGATGCCGCCGTCGGAAACCGTATGACTAGATTCACACAGAGGTCGGTGGAATTCCAGGTGTAGTGGTGGAATGCG
TAGAGATCTGGAGGAACCCCAAAAGCGAAGGCAGCCGGCTGGGTGATGAATGACACTGAGGGACGAAAGCGTAGGTAGCG
AACA
>Zotu159
TCGAGAATCATTCACAATGGGGGAAACCCTGATGGTGCAACGCCGCGTGGAGGATGAAGGCCCTAGGGTCGTAAACTCCT
GTCATATAAGAGTAAGGCATAGTTGGTTAATACCCAGTTATGTTTGATAGTATTATAAGAGGAAGGGACGGCTAACTTCG
TGCCAGCAGCCGCGGTAATACGAAGGTCCCGAGCGTTATTCGGAATCACTGGGCGTAAAGAGTACGTAGGCGGTTTGGTA
AGTCAGGTGTGAAATCCCGGAGCTCAACTCCGGAACTGCATCCGATACTGCCAGACTGGAGTAATGGAGAGGCAGGTGGA
ATTCTCGGTGTAGCAGTGAAATGCGTGGATATCGAGAGGAAGACCAATGGCGAAGGCAGCCTGCTGGACATTTACTGACG
CTGAGGTACGAAGGCCAGGGTAGCGAAAG
>Zotu160
TGAGGAATTTTGCACAATGGGGGAAACCCTGATGCAGCGACGCCGCGTGTGCGATGAAGGGGCTCTGCCCTGTAAAGTAC
TGTCAGTAGTGAAAAGAAGAGGGGTTGCCCCTCTGGGATTGTAGCTACAAAGGAAGGACCGGCTAACTACGTGCCAGCAG
CCGCGGTAATACGTAGGGTCCAAGCGTTGTCCGGAATCACTGGGTGTAAAGGGTCCGCAGGCGGGTCTGTACGTCGAAGG
TTAAAGACCACGGCTCAACCGTGGGAGTGCCCTCGATACGGCAGATCTTGAGTGTGAGAGAGGTAGGTAGAATTCCTGGT
GTAGCAGTGAAATGCGTAGATATCAGGAGGAATACCGGTGGCGAAGGCGGCCTACTGGCTCACCACTGACGCTCATGGAC
GAAAGCGTGGGTAGCGAACA
>Zotu161
TGGGGAATCTTGGACAATGGGGGCAACCCTGATCCAGCCATGCCGCGTGAGTGATGAAGGCCTTAGGGTCGTAAAGCTCT
TTCGCCTGTGAAGATAATGACGGTAGCAGGTAAAGAAACCCCGGCTAACTCCGTGCCAGCAGCCGCGGTAATACGGAGGG
GGTTAGCGTTGTTCGGAATTACTGGGCGTAAAGCGCACGTAGGCGGACTGGAAAGTATGGGGTGAAATCCCAGGGCTCAA
CCCTGGAACTGCCTCATAAACTCCCAGTCTTGAGTTCGAGAGAGGTGAGTGGAATTCCGAGTGTAGAGGTGAAATTCGTA
GATATTCGGAGGAACACCAGTGGCGAAGGCGGCTCACTGGCTCGATACTGACGCTGAGGTGCGAAAGTGTGGGGAGCAAA
CA
>Zotu162
TGGGGAATATTGCACAATGGGGGAAACCCTGATGCAGCCATGCCGCGTGTGTGAAGAAGGCTCTAGGGTTGTAAAGCACT
TTCAGTAGGGAGGAAAGGTTAGTAGTTAATACCTGCTAGCTGTGACGTTACCTACAGAAGAAGCACCGGCTAACTCCGTG
CCAGCAGCCGCGGTAATACGGAGGGTGCAAGCGTTAATCGGAATTACTGGGCGTAAAGCGCGCGTAGGCGGTTTGTTAAG
CGAGATGTGAAAGCCCAGGGCTCAACCTTGGAATTGCATTTCGAACTGGCAAGCTAGAGTACAGAAGAGGGTGGTGGAAT
TTCCAGTGTAGCGGTGAAATGCGTAGAGATTGGAAGGAACATCAGTGGCGAAGGCGACCACCTGGACTGATACTGACGCT
GAGGTGCGAAAGCGTGGGGAGCAAACA
>Zotu163
TGAGGAATATTGGACAATGGAGGGAACTCTGATCCAGCCATGCCGCGTGCAGGAAGACTGCCCTATGGGTTGTAAACTGC
TTTTATACAGGAAGAAACACCTCTACGTGTAGAGGCTTGACGGTACTGTAAGAATAAGGATCGGCTAACTCCGTGCCAGC
AGCCGCGGTAATACGGAGGATCCAAGCGTTATCCGGAATCATTGGGTTTAAAGGGTCCGTAGGTTGATAATTAAGTCAGA
GGTGAAATCCTGCAGCTTAACTGTAGAATTGCCTTTGATACTGGTTATCTTGAATTATTATGAAGTAGTTAGAATATGTA
GTGTAGCGGTGAAATGCATAGATATTACATAGAATACCAATTGCGAAGGCAGATTACTAATAATATATTGACACTGATGG
ACGAAAGCGTGGGTAGCGAACG
>Zotu164
TAGGGAATATTGCACAATGGGGGAAACCCTGATGCAGCCATGCCGCGTGAGTGAAGAAGGTCCTAGGATTGTAAAGCTCT
TTCAGATGTGAGGATGATGACGATAACATCAGAAGAAGCTCCGGCTAACTTCGTGCCAGCAGCCGCGGTAATACGAAGGG
AGCTAGCGTTGTTCGGAATTACTGGGCGTAAAGGGCGTGTAGGCGGGTCGACTAGTTAGGGGTGAAATGCCAAGGCTCAA
CCTTGGAACTGCCTTTAATACTGTCGGTCTAGAGTCTGTGAGGGGATAGCGGAATACCTAGTGTAGAGGTAAAATTCGTA
GATATTAGGTGGAACACCAGTGGCGAAGGCGGCTATCTGGCACAGAACTGACGCTGAGGCGCGAAAGCGTGGGTAGCAAA
CA
>Zotu165
TAAGGAATATTGGTCAATGGACGAGAGTCTGAACCAGCCATGCCGCGTGCAGGAAGAAGGCGTTACGCGTCGTAAACTGC
TTTTATATAGGAAGAAAAGTTTTCTGCGGAAAGGATTGACGGTACTATATGAATAAGCACCGGCTAACTACGTGCCAGCA
GCCGCGGTAATACGTAGGGTGCAAGCGTTGTCCGGATTTATTGGGTTTAAAGGGTGCGTAGGCGGAAGCTTAAGTCTTGG
GTGAAATCCCACCGCTCAACGGTGGAACTGCCTGAGAAACTGGGTTTCTTGAGTATAGTTGAGGTAGCTGGAATTGGTGG
TGTAGCGGTGAAATGCATAGATACCACCAGGAACACCTATTGCGAAGGCAGGCTACTAAGCTATAACTGACGCTGAGGCA
CGAAAGCGTGGGGAGCGAACA
>Zotu166
TGGGGAATCTTAGACAATGGGCGCAAGCCTGATCTAGCGATGCCGCGTGAGTGACGAAGGTCTTAGGATCGTAAAGCTCT
TTCGCCAGGGATGATAATGACAGTACCTGGTAAAGAAACCCCGGCTAACTCCGTGCCAGCAGCCGCGGTAATACGGAGGG
GGTTAGCGTTGTTCGGAATTACTGGGCGTAAAGCGCACGTAGGCGGATTGGAAAGTTGGGGGTGAAATCCCAGGGCTCAA
CCCTGGAACTGCCTCCAAAACTATCAGTCTAGAGTTCGAGAGAGGTAAGTGGAATTCCGAGTGTAGAGGTGAAATTCGTA
GATATTCGGAGGAACACCAGTGGCGAAGGCGGCTTACTGGCTCGATACTGACGCTGAGGTGCGAAAGCGTGGGGAGCAAA
CA
>Zotu167
TGGGGAATATTGCACAATGGGCGCAAGCCTGATGCAGCCATGCCGCGTGTATGAAGAAGGCCTTCGGGTTGTAAAGTACT
TTCAGTTGTGAGGAAGGGGGTATCGTTAATAGCGGTGTCCTTTGACGTTAGCAACAGAAGAAGCACCGGCTAACTCCGTG
CCAGCAGCCGCGGTAATACGGAGGGTGCGAGCGTTAATCGGAATTACTGGGCGTAAAGCGCATGCAGGCGGCTTGTTAAG
CCAGATGTGAAAGCCCCGGGCTCAACCTGGGAACCGCATTTGGAACTGGCAAGCTAGAGTCTTGTAGAGGGGGGTAGAAT
TTCAGGTGTAGCGGTGAAATGCGTAGAGATCTGAAGGAATACCGGTGGCGAAGGCGGCCCCCTGGACAAAGACTGACGCT
CAGATGCGAAAGCGTGGGGAGCAAACA
>Zotu168
TGGGGAATTTTCCGCAATGGGCGAAAGCCTGACGGAGCAATACCGCGTGAGGGATGACGGCCTATGGGTTGTAAACCTCT
TTTTTCAGGGAGGAAGAAAATGACGTGTACCTGAAGAATAAGCATCGGCTAACTCCGTGCCAGCAGCCGCGGTAAGACGG
AGGATGCAAGTGTTATCCGGAATCACTGGGCGTAAAGCGTCTGTAGGTGGTCGAATAAGTCAACTGTTAAATCTTGAGGC
TCAACCTCAAAATCGCAGTCGAAACTATTCGACTAGAGTATAGTAGGGGTAAAGGGAATTTCCAGTGGAGCGGTGAAATG
CGTAGAGATTGGAAAGAACACCGATGGCGAAGGCACTTTACTGGGCTATTACTAACACTCAGAGACGAAAGCTAGGGTAG
CAAATG
>Zotu169
TGGGGAATATTGCACAATGGGCGCAAGCCTGATGCAGCCATGCCGCGTGTGTGAAGAAGGCCTTCGGGTTGTAAAGCACT
TTCAGCAGTGAGGAAGGTGTTGTCGTTAATAGCGGCATCATTTGACGTTAGCTGCAGAAGAAGCACCGGCTAACTCCGTG
CCAGCAGCCGCGGTAATACGGAGGGTGCGAGCGTTAATCGGAATTACTGGGCGTAAAGCGCATGCAGGTGGTTTGTTAAG
TCAGATGTGAAAGCCCGGGGCTCAACCTCGGAATAGCATTTGAAACTGGCAGACTAGAGTACTGTAGAGGGGGGTAGAAT
TTCAGGTGTAGCGGTGAAATGCGTAGAGATCTGAAGGAATACCGGTGGCGAAGGCGGCCCCCTGGACAGATACTGACACT
CAGATGCGAAAGCGTGGGGAGCAAACA
>Zotu170
TGGGGAATTTTACGCAATGGGCGAAAGCCTGACGTAGCGACACCGCGTGAGCGAAGAAGCCTTTTGGGGTGTAAAGCTCT
GTCAGCTGGAACGAACACAATGACGGTACCAGCAGAGGAAGCATCGGCTAACTACGTGCCAGCAGCCGCGGTAAGACGTA
GGATGCAAGCGTTGTCCGGATTTATTGGGCGTAAAGAGTTCGTAGGCGGTTAGTTAAGTCTGGTGTTAAATACCGTGGCC
CAACCACGGAGCTGCATCAGATACTGGCTAACTTGAGTGCGGTAGAGGCGAGTGGAATTCCCAGTGTAGCGGTGAAATGC
GTAGATATTGGGAAGAACACCAGTGGCGTAAGCGACTCGCTGGGCCGTAACTGACGCTGAGGAACGAAAGCCAGGGGAGC
GAATG
>Zotu171
TGGGGAATATTGCGCAATGGGCGAAAGCCTGACGCAGCCATGCCGCGTGTGTGAAGAAGGCCTTCGGGTTGTAAAGCACT
TTCAATAGGGAGGAAAGGTTGTAACTTAATACGTTGCAACTGTGACGTTACCTATAGAAGAAGGACCGGCTAACTCCGTG
CCAGCAGCCGCGGTAATACGGAGGGTCCGAGCGTTAATCGGAATTACTGGGCGTAAAGCGCGCGTAGGCGGCTTCGTCAG
TCAGATGTGAAAGCCCCGGGCTCAACCTGGGAACTGCATTTGATACTGCGGAGCTAGAGTATGGTAGAGGATAGTGGAAT
TCCAGGTGTAGCGGTGAAATGCGTAGATATCTGGAGGAACATCAGTGGCGAAGGCGACTGTCTGGACCAATACTGACGCT
GAGGTGCGAAAGCGTGGGGAGCAAACA
>Zotu172
TGGGGAATATTGGACAATGGGCGCAAGCCTGATCCAGCCATGCCGCGTGAGTGATGAAGGCCCTAGGGTTGTAAAGCTCT
TTCAACGGTGAAGATAATGACGGTAACCGTAGAAGAAGCCCCGGCTAACTTCGTGCCAGCAGCCGCGGTAATACGAAGGG
GGCTAGCGTTGTTCGGATTTACTGGGCGTAAAGCGCACGTAGGCGGATCGTTAAGTGAGGGGTGAAATCCCAGGGCTCAA
CCCTGGAACTGCCTCTCATACTGGCGATCTCGAGTTCGAGAGAGGTGAGTGGAATTCCGAGTGTAGAGGTGAAATTCGTA
GATATTCGGAGGAACACCAGTGGCGAAGGCGGCTCACTGGCTCGATACTGACGCTGAGGTGCGAAAGCGTGGGGAGCAAA
CA
>Zotu173
TGGGGAATATTGCACAATGGGGGAAACCCTGATGCAGCCATGCCGCGTGTGTGAAGAAGGCCTTCGGGTTGTAAAGCACT
TTCAGTTGTGAGGAAAGGTTAGTAGCTAATACCTGCTAGCTGTGACGTTAGCAACAGAAGAAGCACCGGCTAACTCCGTG
CCAGCAGCCGCGGTAATACGGAGGGTGCGAGCGTTAATCGGAATTACTGGGCGTAAAGCGCACGCAGGCGGTCTGTTAAG
CGAGATGTGAAAGCCCCGGGCTCAACCTGGGAACTGCATTTCGAACTGGCAGACTAGAGTCTTGGAGAGGGGGGTGGAAT
TCCAGGTGTAGCGGTGAAATGCGTAGAGATCTGGAGGAACATCAGTGGCGAAGGCGGCCCCCTGGCCAAAGACTGACGCT
CATGTGCGAAAGTGTGGGTAGCGAACA
>Zotu174
TGGGGAATATTGGACAATGGGCGAAAGCCTGATCCAGCCATGCCGCGTGAGTGATGAAGGCCTTAGGGTTGTAAAGCTCT
TTCGCTAGGGAAGATAATGACGGTACCTAGTAAAGAAGCCCCGGCTAACTTCGTGCCAGCAGCCGCGGTAATACGAAGGG
GGCTAACGTTGTTCGGATTTACTGGGCGTAAAGCGCACGTAGGCGGATTAGCAAGTTAGGGGTGAAATCCCGGAGCTCAA
CTCCGGAACTGCCTTTAAAACTGCTAGTCTAGAGATCGGGAGAGGTGTATGGAACTCCTAGTGTAGAGGTGGAATTCGTA
GATATTAGGAAGAACACCAGTGGCGAAGGCGATACACTGGCCCGATACTGACGCTGAGGTGCGAAAGCGTGGGGAGCAAA
CA
>Zotu175
TGGGGAATATTGGACAATGGGGGCAACCCTGATCCAGCAATACCACGTGTGTGAAGAAGGCCTTAGGGTTGTAAAGCACT
TTAGTTAGGGAGGAAGGTTATCAGGTTAAGAGCTAGATAATTTGACGTTACCTAAAGAATAAGCACCGGCTAACTCCGTG
CCAGCAGCCGCGGTAATACGGAGGGTGCAAGCGTTAATCGGAATTACTGGGCGTAAAGGGTTCGTAGGTGGTTAGATAAG
TCAGATGTGAAAGCCTTGGGCTCAACCTGGGAACTGCATTTGATACTGTTTAACTAGAGTTTACTAGAGGATTGGGGAAT
TTCCGGTGTAGCGGTGAAATGCACAGAGATCGGAAGGAACATCAATGGCGAAGGCAACAATCTGGGGTTAAACTGACACT
GAGGGACGAAAGCGTGGGTAGCAAACA
>Zotu176
TGGGGAATCTTAGACAATGGGCGCAAGCCTGATCTAGCCATACCGCGTGAGTGATGAAGGCCTTAGGGTCGTAAAGCTCT
TTCGCCAGGGAAGATAATGACTGTACCTGGTAAAGAAGTCCCGGCTAACTCCGTGCCAGCAGCCGCGGTAATACGGAGGG
GACTAGCGTTGTTCGGAATTACTGGGCGTAAAGCGCACGTAGGCGGACCGAAAAGTTGGGGGTGAAATCCCAGGGCTCAA
CCCTGGAACTGCCTCCAAAACTGCCGGTCTAGAGTTCGAGAGAGGTGAGTGGAATTCCGAGTGTAGAGGTGAAATTCGTA
GATATTCGGAGGAACACCAGTGGCGAAGGCGGCTCACTGGCTCGATACTGACGCTGAGGTGCGAAAGCGTGGGGAGCAAA
CA
>Zotu177
TGGGGAATATTGGACAATGGGCGCAAGCCTGATCCAGCAATACCTCGTGTGTGAAGAAGGCCTTAGGGTTGTAAAGCACT
TTCAATTGGGACGAAAAGTTCAAAGTTAATACCTTTGGACCTTGACGGTACCTTTAGAAGAAGCACCGGCTAACTCCGTG
CCAGCAGCCGCGGTAATACGGAGGGTGCAAGCGTTAATCGGAATTACTGGGCGTAAAGCGCGCGTAGGTGGTTGCTTAAG
TCAGATGTGAAAGCCCTGGGCTTAACCTGGGAACTGCATTTGATACTGGGCAACTAGAGTATGGTAGAGGGAAGTGGAAT
TCCACATGTAGCGGTGAAATGCGTAGAGATGTGGAGGAACACCAGTGGCGAAGGCGACTTCCTGGACCAATACTGACACT
GAGGTGCGAAAGCGTGGGGAGCAAACA
>Zotu178
TGGGGAATATTGCACAATGGGCGAAAGCCTGATGCAGCCATGCCGCGTGTATGAAGAAGGCCTTCGGGTTGTAAAGTACT
TTCAGTTGTGAGGAAGGGGGTATCGTTAATAGCGGTATCCTTTGACGTTAGCAACAGAAGAAGCACCGGCTAACTCCGTG
CCAGCAGCCGCGGTAATACGGAGGGTGCGAGCGTTAATCGGAATTACTGGGCGTAAAGCGCATGCAGGCGGCTTGTTAAG
CCAGATGTGAAAGCCCCGGGCTCAACCTGGGAACCGCATTTGGAACTGGCAAGCTAGAGTCTTGTAGAGGGGGGTAGAAT
TTCAGGTGTAGCGGTGAAATGCGTAGAGATCTGAAGGAATACCGGTGGCGAAGGCGGCCCCCTGGACAAAGACTGACGCT
CAGATGCGAAAGCGTGGGGAGCAAACA
>Zotu179
TGGGGAATATTGCGCAATGGGGGCAACCCTGACGCAGCAATGCCGCGTGTGTGAAGAAGGCCTGAGGGTTGTAAAGCACT
TTCAATAGTGAGGAAAAGTTTACGTTTAATAGACGTGAACCCTGACGTTAACTATAGAAGAAGGACCGGCTAACTCCGTG
CCAGCAGCCGCGGTAATACGGAGGGTCCGAGCGTTAATCGGAATTACTGGGCGTAAAGCGCGCGTAGGCGGCTTAGTCAG
TCGGATGTGAAAGCCCTGGGCTTAACCTGGGAACTGCATTCGATACTGCTAAGCTAGAGTATGGTAGAGGTAAGTGGAAT
TTCTGGTGTAGCGGTGAAATGCGTAGATATCAGAAGGAACATCAGTGGCGAAGGCGGCTTACTGGACCAATACTGACGCT
GAGGTGCGAAAGCGTGGGGAGCAAACA
>Zotu180
TGAGGAATATTGGACAATGGAGGTAACTCTGATCCAGCCATGCCGCGTGCAGGAAGACTGCCCTATGGGTTGTAAACTGC
TTTTATACAGGAAGAAACCTTTTCACGTGTGAAAAGCTGACGGTACTGTAAGAATAAGGATCGGCTAACTCCGTGCCAGC
AGCCGCGGTAATACGGAGGATCCAAGCGTTATCCGGAATCATTGGGTTTAAAGGGTCCGTAGGTGGATAATTAAGTCAGA
GGTGAAAGTTTGCGGCTCAACCGTAAAATTGCCTTTGATACTGGTTGTCTTGAATCATTGTGAAGTGGTTAGAATATGTA
GTGTAGCGGTGAAATGCATAGATATTACATAGAATACCAATTGCGAAGGCAGATCACTAACAATGTATTGACACTGATGG
ACGAAAGCGTGGGGAGCGAACG
>Zotu181
TGAGGAATATTGGACAATGGAGGCAACTCTGATCCAGCCATGCCGCGTGTAGGAAGACTGCCCTATGGGTTGTAAACTAC
TTTTATAGAGGAAGAAACAATATTACGTGTAATATTCTGACGGTACTCTACGAATAAGGATCGGCTAACTCCGTGCCAGC
AGCCGCGGTAATACGGAGGATCCAAGCGTTATCCGGAATCATTGGGTTTAAAGGGTCCGTAGGCGGGTTTGTAAGTCAGT
GGTGAAAGTTTTCGGCTTAACCGGAAAATTGCCATTGATACTGCAAGTCTTGAATTATTGTGAAGTGGTTAGAATGTGTA
GTGTAGCGGTGAAATGCATAGATATTACACAGAATACCGATTGCGAAGGCAGATCACTAACAATTAATTGACGCTAAGGG
ACGAAAGCGTGGGTAGCGAACA
>Zotu182
TGGGGAATATTGCACAATGGGGGAAACCCTGATGCAGCCATGCCGCGTGTGTGAAGAAGGCTCTAGGGTCGTAAAGCACT
TTCAGTAGGGAGGAAAGGAGTGTAGTTAATACCTGCATTCTGTGACGTTACCTACAGAAGAAGCACCGGCTAACTCCGTG
CCAGCAGCCGCGGTAATACGGAGGGTGCAAGCGTTAATCGGAATTACTGGGCGTAAAGCGCGCGTAGGCGGTTTGTTAAG
CTAGCTGTGAAAGCCCAGGGCTCAACCTTGGAATTGCAGTTAGAACTGGCAAGCTAGAGTGCAGCAGAGGATAGTGGAAT
TTCTAGTGTAGCGGTGAAATGCGTAGATATTAGAAGGAACACCAGTGGCGAAGGCGACTGTCTGGGCTGACACTGACGCT
GAGGTGCGAAAGCGTGGGGAGCAAACA
>Zotu183
TCGGGAATATTGGACAATGGGGGGAACCCTGATCCAGCAATACCGCGTGTGTGAAGAAGGCCTGCGGGTTGTAAAGCACT
TTCAGTAGGGAAGATAATGACGTTACCTACAGAAGAAGCACCGGCTAACTCCGTGCCAGCAGCCGCGGTAATACGGAGGG
TGCGAGCGTTAATCGGAATTACTGGGCGTAAAGCGCACGTAGGCGGTTTAGTAAGTCAGTTGTGAAATCCCTGGGCTCAA
CCTGGGAACTGCATTTGATACTGTTAGACTAGAATTTGAGAGAGGCAAGTGGAATTTCCGGTGTAGCGGTGAAATGCATA
GAGATCGGAAGGAACACCAGTGGCGAAGGCGACTTGCTGGCTCAAAATTGACGCTGAGGTGCGAAAGCGTGGGTAGCAAA
CA
>Zotu184
TGGGGAATATTGTACAATGGGGGCAACCCTGATACAGCAATGCCGCGTGAGTGAAGAAGGCCTTAGGGTTGTAAAACTCT
TTCGCCAGGGAAGATAATGACGGTACCTGGTAAAGAAGTCCCGGCTAACTCCGTGCCAGCAGCCGCGGTAATACGGAGGG
GACTAGCGTTGTTCGGAATTACTGGGCGTAAAGAGTTCGTAGGCGGATAAGCAAGTAAGAGGTGAAAGCCCAGGGCTCAA
CCCTGGAACTGCCTTTTAAACTGCTTATCTAGAGACCGGAAGAGGTTAGGGGAATACCTAGTGTAGAGGTGAAATTCGTA
GATATTAGGTGGAACACCAGTGGCGAAGGCGCCTAACTGGTCCGGTACTGACGCTGAGGAACGAAAGCGTGGGGAGCAAA
CA
>Zotu185
TGGGGAATATTGGACAATGGGCGCAAGCCTGATCCAGCCATGCCGCGTGAGTGATGAAGGCCCTAGGGTTGTAAAACTCT
TTCAGTGGTGAAGATAATGACGGTAACCACAGAAGAAGCTCCGGCTAACTCCGTGCCAGCAGCCGCGGTAATACGGAGGG
AGCTAGCGTTGTTCGGAATTACTGGGCGTAAAGCGCACGTAGGCGGTCTATAAAGTTGGGGGTGAAATCCCGGAGCTCAA
CTCCGGAACTGCCTCCAAAACTGCTAGACTCGAGTTCGGAAGAGGTAAGTAGAATTCCCAGTGTAGAGGTGAAATTCGTA
GATATTGGGAAGAATACCAGTGGCGAAGGCGGCTTACTGGTCCGATACTGACGCTGAGGTGCGAAAGCGTGGGGAGCAAA
CA
>Zotu186
TGAGGAATATTGCACAATGGGGGAAACCCTGATGCAGCAATGCCGCGTGTAGGATGAAGCCTTTAGGGGTGTAAACTACT
TTTAAGAGGGAGCAGACAAGGAGCGTACCTCTTGAATAAGTCACGGCTAACTACGTGCCAGCAGCCGCGGTAATACGTAG
GTGGCGAACGTTATCCGGAATCACTGGGCGTAAAGGGTCCGCAGGTGGTCGTAAAGGTCTGGCGTGAAATCATCTGGCTC
AACTAGATGGCGCCGCCCGAAACCGTACGACTAGATTCACACAGAGGTCGGTGGAATTCCAGGTGTAGTGGTGGAATGCG
TAGATATCTGGAGGAACCCCAAAAGCGAAGGCAGCCGGCTGGGTGATGAATGACACTGAGGGACGAAAGCGTAGGTAGCG
AACA
>Zotu187
TGGGGAATATTGCACAATGGGCGCAAGCCTGATGCAGCCATGCCGCGTGTGTGAAGAAGGCCTTCGGGTTGTAAAGCACT
TTCAGCGAGGAGGAAAGGAATGTGGTTAATACCCATGTTCTGTGACGTTACTCGCAGAAGAAGCACCGGCTAACTCCGTG
CCAGCAGCCGCGGTAATACGGAGGGTGCGAGCGTTAATCGGAATTACTGGGCGTAAAGCGCGCGTAGGCGGCCAAGTCAG
TCAGATGTGAAAGCCCCGGGCTCAACCTGGGAACTGCACCTGATACTGCTTGGCTAGAGTACAGAAGAGGGTGGTGGAAT
TTCCTGTGTAGCGGTGAAATGCGTAGATATAGGAAGGAACATCAGTGGCGAAGGCGGCCACCTGGTCTGATACTGACGCT
GAGGTGCGAAAGCGTGGGGAGCAAACA
>Zotu188
TGGGGAATATTGCACAATGGGCGCAAGCCTGATGCAGCCATGCCGCGTGTGTGAAGAAGGCCCTAGGGTTGTAAAGCACT
TTCAGCAGTGAGGAAAGGGTTGTAGTTAATACCTGCAATCTGTGACGTTAACTGCAGAAGAAGCACCGGCTAACTCCGTG
CCAGCAGCCGCGGTAATACGGAGGGTGCGAGCGTTAATCGGAATTACTGGGCGTAAAGCGCGCGTAGGTGGATTGGTCAG
TCAGATGTGAAAGCCCAGGGCTCAACCTTGGAACTGCATCTGATACTGCTAGTCTAGAATACGGTAGAGGGTAGTGGAAT
TTCCTGTGTAGCGGTGAAATGCGTAGATATAGGAAGGAACACCAGTGGCGAAGGCGACTACCTGGACCGATATTGACACT
GAGGTGCGAAAGCGTGGGGAGCAAACA
>Zotu189
TGAGGAATATTGGACAATGGGGGAAACCCTGATCCAGCGATGCCGCGTGAGTGAAGAAGGCCTTAGGGTTGTAAAACTCT
TTCAGGGGTGAAGATAATGACGGTAACCCCAGAAGAAGCTCCGGCTAACTCCGTGCCAGCAGCCGCGGTAATACGGAGGG
AGCTAGCGTTGTTCGGAATTACTGGGCGTAAAGCGCGCGTAGGCGGCTTGGTAAGTAGAGGGTGAAATCCCAGAGCTCAA
CTCTGGAACTGCCCCCTAAACTGCCGAGCTAGAATCCTGGAGAGGTGAGTGGAATTCCTAGTGTAGAGGTGAAATTCGTA
GATATTAGGAAGAACACCAGTGGCGAAGGCGACTCACTGGACAGGTATTGACGCTGAGGTGCGAAAGCGTGGGGAGCGAA
CA
>Zotu190
TGGGGAATATTGCACAATGGGCGCAAGCCTGATGCAGCCATGCCGCGTGTGTGAAGAAGGCTTTCGGGTTGTAAAGCACT
TTCAGTGAGGAGGAAAAGTTAACGGTTAATACCCGTTAGCCCTGACGTTACTCACAGAAGAAGCACCGGCTAACTCCGTG
CCAGCAGCCGCGGTAATACGGAGGGTGCAAGCGTTAATCGGAATTACTGGGCGTAAAGCGCGCGTAGGCGGCTTGTTAAG
CCAGATGTGAAAGCCCCGGGCTCAACCTGGGAACTGCATTTGGAACTGGCTAGCTAGAGTACAGTAGAGGGTGGTGGAAT
TTCCAGTGTAGCGGTGAAATGCGTAGAGATTGGAAGGAACATCAGTGGCGAAGGCGGCCACCTGGACTGATACTGACGCT
GAGGTGCGAAAGCGTGGGGAGCAAACA
>Zotu191
CAACGAATATTCCGCAATGGGCGCAAGCCTGACGGAGCGACGCCGCGTGCAGGACGAAGTCTTTCGGGATGTAAACTGCT
GTCAGGGACTAGAAATACATTGATCAGTCCCAAAGGAAGCATCGGCTAACTCCGTGCCAGCAGCCGCGGTAATACGGAGG
ATGCGAGCGTTGTTCGGAATCACTGGGCTTAAAGCGCATGTAGGCGGAATGTAAGGTGTCATGTGAAAGCCCCCGGCTCA
ACCGGGGAATTGCTAGGCAAACCGACATTCTTGAGGCAAGTAGAGGCGACTGGAACCTTTGGTGGAGAGGTGAAATTCGT
AGATATCAAAGGGAACGCCGGTGGCGAAAGCGGGTCGCTGGGCTTGTCCTGACGCTGAGATGCGAAAGCGTAGGTAGCGA
ACG
>Zotu192
TGGGGAATCTTGGACAATGGGCGCAAGCCTGATCCAGCCATGCCGCGTGAGTGATGAAGGCCTTAGGGTCGTAAAGCTCT
TTCGCCAGAGATGATAATGACAGTATCTGGTAAAGAAACCCCGGCTAACTCCGTGCCAGCAGCCGCGGTAATACGGAGGG
GGTTAGCGTTGTTCGGAATTACTGGGCGTAAAGCGCGCGTAGGCGGACCAGAAAGTAAGGGGTGAAATCCCAGGGCTCAA
CCCTGGAACTGCCTCTTAAACTCCTGGTCTTGAGTTCGAGAGAGGTGAGTGGAATTCCGAGTGTAGAGGTGAAATTCGTA
GATATTCGGAGGAACACCAGTGGCGAAGGCGGCTCACTGGCTCGATACTGACGCTGAGGTGCGAAAGTGTGGGGAGCAAA
CA
>Zotu193
TGGGGAATATTGCACAATGGGCGCAAGCCTGATGCAGCCATGCCGCGTGTATGAAGAAGGCCTTCGGGTTGTAAAGTACT
TTCAGCAGTGAGGAAGGTTCATGCGTTAATAGCGTATGGATTTGACGTTAGCTGCAGAAGAAGCACCGGCTAACTCCGTG
CCAGCAGCCGCGGTAATACGGAGGGTGCGAGCGTTAATCGGAATTACTGGGCGTAAAGCGCATGCAGGTGGTTTGTTAAG
TCAGATGTGAAAGCCCGGGGCTCAACCTCGGAATTGCATTTGAAACTGGCAGACTAGAGTACTGTAGAGGGGGGTAGAAT
TTCAGGTGTAGCGGTGAAATGCGTAGAGATCTGAAGGAATACCGGTGGCGAAGGCGGCCCCCTGGACAGATACTGACACT
CAGATGCGAAAGCGTGGGGAGCAAACA
>Zotu194
TGGGGAATATTGCACAATGGGCGCAAGCCTGATGCAGCCATGCCGCGTGTGTGAAGAAGGCCTTCGGGTTGTAAAGCACT
TTCAGCGAGGAGGAAAGGAATGCGGTTAATACCCGTGTTCTGTGACGTTACTCGCAGAAGAAGCACCGGCTAACTCCGTG
CCAGCAGCCGCGGTAATACGGAGGGTGCGAGCGTTAATCGGAATTACTGGGCGTAAAGCGCGCGTAGGCGGCCAAGTCAG
TCAGATGTGAAAGCCCCGGGCTCAACCTGGGAACTGCACCTGATACTGCTTGGCTAGAGTACAGAAGAGGGTGGTGGAAT
TTCCTGTGTAGCGGTGAAATGCGTAGATATAGGAAGGAACATCAGTGGCGAAGGCGGCCACCTGGTCTGATACTGACGCT
GAGGTGCGAAAGCGTGGGGAGCAAACA
>Zotu195
TGGGGAATATTGCACAATGGGCGAAAGCCTGATGCAGCCATGCCGCGTGTGTGAAGAAGGCCTTCGGGTTGTAAAGCACT
TTCAGCGAGGAGGAAAGGTTAGTAGCTAATAACTGCTAGCTGTGACGTTACTCGCAGAAGAAGCACCGGCTAATTTAGTG
CCAGCAGCCGCGGTAATACTAAAGGTGCAAGCGTTAATCGGAATTACTGGGCGTAAAGCGCGCGTAGGTGGTTTGTCAAG
TTGGATGTGAAAGCCCAGGGCTCAACCTTGGAACTGCATCCAAAACTGGCTCACTAGAGTACGAGAGAGGTTAGTGGAAT
TTCCTGTGTAGCGGTGAAATGCGTAGAGATGGGAAGGAACACCAGTGGCGAAGGCGACTGACTGGCTCGATACTGACACT
GAGGTGCGAAAGCGTGGGGAGCAAACA
>Zotu196
TGGGGAATATTGCACAATGGGCGCAAGCCTGATGCAGCCATGCCGCGTGTGTGAAGAAGGCCTTCGGGTTGTAAAGCACT
TTCAGTCGTGAGGAAGGCGGGTACGTTAATAGCGTATTCGTTTGACGTTAGCGACAGAAGAAGCACCGGCTAACTCCGTG
CCAGCAGCCGCGGTAATACGGAGGGTGCGAGCGTTAATCGGAATTACTGGGCGTAAAGCGCATGCAGGTGGTTTGTTAAG
TCAGATGTGAAAGCCCGGGGCTCAACCTCGGAATAGCATTTGAAACTGGCAGACTAGAGTACTGTAGAGGGGGGTAGAAT
TTCAGGTGTAGCGGTGAAATGCGTAGAGATCTGAAGGAATACCGGTGGCGAAGGCGGCCCCCTGGACAGATACTGACACT
CAGATGCGAAAGCGTGGGGAGCAAACA
>Zotu197
TGGGGAATATTGGACAATGGGGGCAACCCTGATCCAGCCATGCCGCGTGAGTGATGAAGGCCCTAGGGTTGTAAAGCTCT
TTCAGCGAGGAGGATAATGACGTTACTCGCAGAAGAAGCCCCGGCTAACTTCGTGCCAGCAGCCGCGGTAATACGAAGGG
GGCTAGCGTTGTTCGGAATCACTGGGCGTAAAGCGCACGTAGGCGGACTTTTAAGTCAGGGGTGAAATCCCGGGGCTCAA
CCCCGGAACTGCCTTTGATACTGGAAGTCTTGAGTCCGAGAGAGGTGAGTGGAACTCCGAGTGTAGAGGTGAAATTCGTA
GATATTCGGAAGAACACCAGTGGCGAAGGCGGCTCACTGGCTCGGTACTGACGCTGAGGTGCGAAAGCGTGGGGAGCAAA
CA
>Zotu198
TGGGGAATATTGGACAATGGGCGAAAGCCTGATCCAGCCATGCCGCGTGTGTGAAGAAGGCTTTCGGGTTGTAAAGCACT
TTCAGCGAGGAAGAAGGCCTGATGGTTAATACCTGTCAGGAAGGACATCACTCGCAGAAGAAGCACCGGCTAACTCCGTG
CCAGCAGCCGCGGTAATACGGAGGGTGCAAGCGTTAATCGGAATTACTGGGCGTAAAGCGCGCGTAGGTGGCTTGATAAG
CCGGTTGTGAAAGCCCCGGGCTCAACCTGGGAACTGCATCCGGAACTGTTAGGCTAGAGTGCAGGAGAGGAAGGTAGAAT
TCCCGGTGTAGCGGTGAAATGCGTAGAGATCGGGAGGAATACCAGTGGCGAAGGCGGCCTTCTGGACTGACACTGACACT
GAGGTGCGAAAGCGTGGGTAGCAAACA
>Zotu199
TGGGGAATTTTCCGCAATGGGCGAAAGCCTGACGGAGCAATCTCGCGTGAGGGATGACGGCCTATGGGTTGTAAACCTCT
TTTTTCAGGGAGGAATAAAATGACGTGTACCTGAAGAATAAGCATCGGCTAACTCCGTGCCAGCAGCCGCGGTAAGACGG
AGGATGCAAGTGTTATCCGGAATCACTGGGCGTAAAGCGTCTGTAGGTGGTTTAGTAAGTCAACTGTTAAATCTTGGAGC
TTAACTTCAAAATCGCAGTCGAAACTGCTAGACTAGAGTATAGTAGGGGTAAAGGGAATTTCCAGTGGAGCGGTGAAATG
CGTAGAGATTGGAAAGAACACCGATGGCGAAGGCACTTTACTGGGCTATTACTGACACTCAGAGACGAAAGCTAGGGTAG
CAAATG
>Zotu200
TGGGGAATCTTGGACAATGGGGGCAACCCTGATCCAGCCATGCCGCGTGAGTGATGAAGGCCTTAGGGTCGTAAAGCTCT
TTCGCCTGTGAAGATAATGACGGTAGCAGGTAAAGAAACCCCGGCTAACTCCGTGCCAGCAGCCGCGGTAATACGGAGGG
GGTTAGCGTTGTTCGGAATTACTGGGCGTAAAGCGCACGTAGGCGGACTGGAAAGTTGGGGGTGAAATCCCAGGGCTCAA
CCCTGGAACTGCCTCCAAAACTATCAGTCTAGAGTTCGAGAGAGGTGAGTGGAATTCCAAGTGTAGAGGTGAAATTCGTA
GATATTTGGAGGAACACCAGTGGCGAAGGCGGCTCACTGGCTCGATACTGACGCTGAGGTGCGAAAGTGTGGGGAGCAAA
CA
>Zotu201
TGGGGAATATTGCACAATGGGCGCAAGCCTGATGCAGCCATGCCGCGTGTATGAAGAAGGCCTTCGGGTTGTAAAGTACT
TTCAGCAGTGAGGAAGGGGTGTGCGTTAATAGCGTGCATCTTTGACGTTAGCTGCAGAAGAAGCACCGGCTAACTCCGTG
CCAGCAGCCGCGGTAATACGGAGGGTGCGAGCGTTAATCGGAATTACTGGGCGTAAAGCGCATGCAGGTGGTTTGTTAAG
TCAGATGTGAAAGCCCGGGGCTCAACCTCGGAATTGCATTTGAAACTGGCAGACTAGAGTACTGTAGAGGGGGGTAGAAT
TTCAGGTGTAGCGGTGAAATGCGTAGAGATCTGAAGGAATACCAGTGGCGAAGGCGGCCCCCTGGACAGATACTGACACT
CAGATGCGAAAGCGTGGGGAGCAAACA
>Zotu202
TGGGGAATATTGGACAATGGGCGCAAGCCTGATCCAGCCATGCCGCGTGAGTGATGAAGGCCTTAGGGTTGTAAAGCTCT
TTCACCGGTGAAGATAATGACTGTAGCCGGAGAAGAAGCCCCGGCTAACTTCGTGCCAGCAGCCGCGGTAATACGAAGGG
GGCTAGCGTTGTTCGGATTTACTGGGCGTAAAGCGTACGTAGGCTGATTGATAAGTTAGGGGTGAAATCCCGAGGCTCAA
CCTCGGAACTGCCTCTAATACTGTCAATCTCGAGTCCGGAAGAGGTGAGTGGAACTCCTAGTGTAGAGGTGGAATTCGTA
GATATTAGGAAGAACACCAGTGGCGAAGGCGGCTCACTGGTCCGGTACTGACGCTGAGGTACGAAAGCGTGGGGAGCAAA
CA
>Zotu203
CTAAGAATCTTCCGCAATGGGCGAAAGCCTGACGGAGCGACACCGCGTGAGTGATGAAGGCCGAGAGGTTGTAAAATTCT
TTTATTACCGAAGAATAAATATCGTGCGAAAGTAAGATATGATGACATTAAGTAATGAATAAGCCCTGGCTAATTACGTG
CCAGCAGCCGCGGTAATACGTAAGGGGCGAGCGTTGTTCGGAATTATTGGGCGTAAAGGGCGCGTAGGCGGATTAACAGG
CATTATGATAAAGGTCGCAGCTCAACTGTGGTGTATTGTAATGAACCGTTAGTCTCGAGTTTCGGAGAAGGAACTGGAAT
TCTTGGTGTAAGGGTGGAATCTATAGATATCAAGAAGAACATCAGTGGCGAAGGCGAGTTCCTAGCCGAAAACTGACGCT
GAGGTGCGAAAGCGTGGGTATCGAACA
>Zotu204
TGGGGAATCTTAGACAATGGGCGCAAGCCTGATCTAGCCATACCGCGTGAGTGATGAAGGCCTTAGGGTCGTAAAGCTCT
TTCGCCAGGGAAGATAATGACTGTACCTGGTAAAGAAGTCCCGGCTAACTCCGTGCCAGCAGCCGCGGTAATACGGAGGG
GACTAGCGTTGTTCGGAATTACTGGGCGTAAAGCGCACGTAGGCGGACCAGAAAGTATGGGGTGAAATCCCGGGGCTCAA
CCCCGGAACTGCCTCATAAACTCCTGGTCTAGAGTTCGAGAGAGGTGAGTGGAATTCCGAGTGTAGAGGTGAAATTCGTA
GATATTCGGAGGAACACCAGTGGCGAAGGCGGCTCACTGGCTCGATACTGACGCTGAGGTGCGAAAGCGTGGGGAGCAAA
CA
>Zotu205
TGGGGAATATTGGACAATGGGCGCAAGCCTGATCCAGCCATGCCGCGTGAGTGAAGAAGGCCTTAGGGTTGTAAAGCTCT
TTCGACGGGGAAGATGATGACGGTACCCGTAGAAGAAGCCCCGGCTAACTCCGTGCCAGCAGCCGCGGTAATACGGAGGG
GGCAAGCGTTGTTCGGAATTACTGGGCGTAAAGGGCGTGTAGGCGGAATATCAAGTTAGGGGTGAAAGGCCTGGGCTCAA
CCTGGGAACTGCCTCTAAAACTGATAATCTAGAGTTCGGGAGAGGATAGCGGAATTCCTAGTGTAGAGGTGAAATTCGTA
GATATTAGGAAGAACACCAGTGGCGAAGGCGGCTATCTGGCCCGATACTGACGCTGAGGCGCGAAAGCGTGGGGAGCAAA
CA
>Zotu206
CGACGAATATTCCGCAATGGGCGAAAGCCTGACGGAGCAATGCCGCGTGTGGGATGAAGCGGTTTCGCCGTGTAAACCAC
TGTCAGATGCTAGGAACACTGACCAGCATCAGAGGAAGGGCCGGCTAATTCCGTGCCAGCAGCCGCGGTAATACGGAAGG
CCCGAGCGTTAATCGGAATCACTGGGCTTAAAGCGTGCGCAGGCGGATGTGTAGGTGTCTTGTGAAAGCCCTCGGCTCAA
CCGGGGAACTGCAGGGCAAACCACACATCTTGAGGCAGGTAGGGGTCGATGGAACTGTCGGTGGAGCGGTGAAATGCGTA
GATATCGACAGGAACGCCAGTGGCGAAGGCGATCGACTGGGCCTGTCCTGACGCTCAGGCACGAAAGCGTGGGGAGCAAA
CA
>Zotu207
TGGGGAATATTGCACAATGGGGGGAACCCTGATGCAGCCATGCCGCGTGTGTGAAGAAGGCCTTCGGGTTGTAAAGCACT
TTCAGTTGTGAGGAAAAGTGAGTAGTTAATACCTGCTCACCGTGACGTTAACAACAGAAGAAGCACCGGCTAACTCCGTG
CCAGCAGCCGCGGTAATACGGAGGGTGCGAGCGTTAATCGGAATTACTGGGCGTAAAGCGCACGCAGGCGGTTTGTTAAG
CTAGATGTGAAAGCCCCGAGCTCAACTTGGGATGGTCATTTAGAACTGGCAGACTAGAGTCTTGGAGAGGGGAGTGGAAT
TCCAGGTGTAGCGGTGAAATGCGTAGATATCTGGAGGAACATCAGTGGCGAAGGCGACTCCCTGGCCAAAGACTGACGCT
CATGTGCGAAAGTGTGGGTAGCGAACA
>Zotu208
TAGGGAATATTGGTCAATGGGCGAGAGCCTGAACCAGCCATGCCGCGTGTAGGAAGACGGCTTTCTGAGTTGTAAACTAC
TTTTATATGGGAAGAAAAAGGCCATGCGTGGCAAATTGCCGGTACCATATGAATAAGCACCGGCTAACTCCGTGCCAGCA
GCCGCGGTAATACGGAGGGTGCAAGCGTTGTCCGGATTTATTGGGTTTAAAGGGTGCGTAGGCGGGTCTTTAAGTCAGTG
GTGAAAGCCTGCAGCTTAACTGTAGAACTGCCATTGATACTGGAGACCTTGAGTATACTAGAGGTAGGCGGAATTTATGG
TGTAGCGGTGAAATGCATAGATACCATAAAGAACACCGATAGCGTAGGCAGCTTACTGGAGTATAACTGACGCTGATGCA
CGAAAGCATGGGTAGCGAACA
>Zotu209
TCGAGAATCATTCGCAATGGACGAAAGTCTGACGATGCGACGCCGCGTGAGTGATATGAAGGCTTTCGAGTCGTAAAACT
CTATCGTAGAGAATGAAATATATAGATTTTAATACAGTTTATATTTGACAGTACTCTAAAATGAAGCTCCGGCTAACTTC
GTGCCAGCAGCCGCGGTAATACGAAGGGAGCAAGCGTTGTTCGGATTTACTGGGCGTAAAGGGTGTCTAGGTGGTTTTGT
AAGTTGAATGTGAAATCCCTTGGCTCAACCAAGGAATAGCATTCAAAACTGCATTGCTAGAGTGTGAAAGAGGAAAACGG
AATTCCAAGTGTAGCGGTGATATGCGTAGATATTTGGAAGAACACCAGTGGCGAAGGCGGTTTTCTGGTTCAATACTGAC
ACTGAAGCACGAAGGCTAGGGGAGCGAACA
>Zotu210
TGGGGAATATTGGACAATGGGCGCAAGCCTGATCCAGCCATGCCGCGTGAGTGATGAAGGCCTTAGGGTTGTAAAGCTCT
TTTACCAGGGATGATAATGACAGTACCTGGAGAATAAGCTCCGGCTAACTCCGTGCCAGCAGCCGCGGTAATACGGAGGG
AGCTAGCGTTGTTCGGAATTACTGGGCGTAAAGCGCGCGTAGGCGGCCATTCAAGTCAGAGGTGAAAGCCCGGGGCTCAA
CTCCGGAACTGCCTTTGAAACTAGATGGCTAGAATATGGGAGAGGTGAGTGGAATTCCGAGTGTAGAGGTGAAATTCGTA
GATATTCGGAAGAACACCAGTGGCGAAGGCGACTCACTGGACCATTATTGACGCTGAGGTGCGAAAGCGTGGGGAGCAAA
CA
>Zotu211
TGGGGAATATTGCGCAATGGGCGAAAGCCTGACGCAGCCATACCGCGTGTGTGAAGAAGGGTTTAGGCTCGTAAAGCACT
TTAAGTAGGGAGGAAGGTCTGTAACTTAATACGTTGCAGAATTGACGTTACCTACAGAATAAGCACCGGCTAACTCCGTG
CCAGCAGCCGCGGTAATACGGAGGGTGCAAGCGTTAATCGGAATTACTGGGCGTAAAGCGCGCGTAGGCGGTTTGTTAAG
CGAGATGTGAAAGCCCAGGGCTCAACCTTGGAACTGCATTTCGAACTGGCAGGCTAGAGTACAAGAGAGGGTGGTAGAAT
TTCCTGTGTAGCGGTGAAATGCGTAGATATAGGAAGGAATACCAGTGGCGAAGGCGGCCACCTGGCTTGATACTGACGCT
GAGGTGCGAAAGCGTGGGGAGCGAACA
>Zotu212
TAGGGAATATTGCACAATGGGGGAAACCCTGATGCAGCCATGCCGCGTGAGTGAAGAAGGCCCTAGGGTTGTAAAACTCT
TTCAGATGTGAGGATGATGACGATAACATCAGAAGAAGCTCCGGCTAACTTCGTGCCAGCAGCCGCGGTAATACGAAGGG
AGCTAGCGTTGTTCGGAATTACTGGGCGTAAAGGGCGTGTAGGCGGATGCATAAGTTAGGGGTGAAATCCCGAGGCTCAA
CCTCGGAACTGCCTTTAATACTATGCGTCTAGAGTCTGTGAGGGGATAGTGGAATATCTAGTGTAGAGGTGAAATTCGTA
GATATTAGATGGAACACCAGTGGCGAAGGCGACTATCTGGCACAGTACTGACGCTGAGGCGCGAAAGCGTGGGGAGCAAA
CA
>Zotu213
TGGGGAATATTGGACAATGGGGGAAACCCTGATCCAGCAACGCCGCGTGGAGGATGAAGGCCTTCGGGTTGTAAACTCCT
GTCAGGTGGAGCGAAAAGCATCGGTTAATACCCGATGTCTATGACGGTACCACCAGAGGAAGCCCCGGCTAACTCCGTGC
CAGCAGCCGCGGTAATACGGAGGGGGCAAGCGTTATTCGGAATTATTGGGCGTAAAGGGCGCGTAGGCGGCCGTGCAAGT
CAGGGGTGAAATCCCTCGGCTCAACCGAGGAACTGCCTCTGAAACTGCATGGCTTGAGACCGGGAGAGGGTGGTGGAATT
CCTAGTGTAGCGGTGAAATGCGTAGATATTAGGAGGAACACCAGTGGCGAAGGCGACCACCTGGACCGGATCTGACGCTG
AGGCGCGAAAGTGTGGGGAGCAAACA
>Zotu214
TGGGGAATTTTGCGCAATGGGGGAAACCCTGACGCAGCAACGCCGCGTGGGTGATGAAGCATCTTGGTGTGTAAAGCCCT
GTCGTTAGGGACTAAGAACGGTTGATTAAGAGTTAATCGTTTTGAAGGTACCTGAAGAGGAAGCCCCGGCTAACTCCGTG
CCAGCAGCCGCGGTAATACGGAGGGGGCAAGCGTTATTCGGAATTACTGGGCGTAAAGGGCGCGTAGGCGGCCTGGTCAG
TGGGAAGTGAAAGCCCTCGGCTCAACCGAGGAATAGCTTCCCATACTGCCAAGCTAGAGTATGGGAGAGGGAAGTGGAAT
ATCCGGTGTAGCGGTGAAATGCGTAGAGATCGGATGGAACACCAGTGGCGAAGGCGACTTCCTGGACCATCACTGACGCT
GATGCGCGAAAGCGTGGGGAGCAAACA
>Zotu215
TGGGGAATATTGCACAATGGGCGAAAGCCTGATGCAGCCATGCCGCGTGTGTGAAGAAGGCCCTAGGGTTGTAAAGCACT
TTCAGCGAGGAGGAAAGGGTAGCGGTTAATATCCGTTATCTGTGACGTTACTCGCAGAAGAAGCACCGGCTAACTCCGTG
CCAGCAGCCGCGGTAATACGGAGGGTGCGAGCGTTAATCGGAATTACTGGGCGTAAAGCGTACGCAGGCGGTTGGTTAAG
CGAGATGTGAAATCCCCGAGCTCAACTCGGGAACTGCATTTCGAACTGGCCAACTAGAGTATGAGAGAGGGTGGTAGAAT
TTCAGGTGTAGCGGTGAAATGCGTAGAGATCTGAAGGAATACCGATGGCGAAGGCAGCCACCTGGTTCAATACTGACGCT
CATGTACGAAAGCGTGGGGAGCAAACA
>Zotu216
TGGGGAATATTGCGCAATGGAGGAAACTCTGACGCAGCCATGCCGCGTGAGTGAAGAAGGCCTTAGGGTTGTAAAACTCT
TTCAACGGTGAAGATGATGACGGTAACCGTAGAAGAAGCACCGGCTAACTTCGTGCCAGCAGCCGCGGTAATACGAAGGG
TGCTAGCGTTGTTCGGAATTACTGGGCGTAAAGGGCGTGTAGGCGGATATGTAAGTTAGGGGTGAAATCCCGGGGCTCAA
CCTCGGAACTGCCTTTAAAACTACATATCTAGAATCCATGAGGGGATAGTGGAATATCAAGTGTAGAGGTGAAATTCGTA
GATATTTGATGGAACACCAGTGGCGAAGGCGACTATCTGGCATGGCATTGACGCTGAGGCGCGAAAGCGTGGGGAGCAAA
CA
>Zotu217
TGGGGAATATTGCACAATGGGCGCAAGCCTGATGCAGCCATGCCGCGTGTGTGAAGAAGGCCTTCGGGTTGTAAAGCACT
TTCAGTCAGGAGGAAAGCGTGGTGGTTAATACCCATCATGTGTGACGTTACTGACAGAAGAAGCACCGGCTAACTCCGTG
CCAGCAGCCGCGGTAATACGGAGGGTGCGAGCGTTAATCGGAATTACTGGGCGTAAAGCGTACGCAGGCGGTTTGTTAAG
CGAGATGTGAAAGCCCCGGGCTCAACCTGGGAACTGCATTTCGAACTGGCAAACTAGAGTGTGATAGAGGGTGGTAGAAT
TTCAGGTGTAGCGGTGAAATGCGTAGAGATCTGAAGGAATACCGATGGCGAAGGCAGCCACCTGGGTCAACACTGACGCT
CATGTACGAAAGCGTGGGGAGCAAACA
>Zotu218
TGGGGAATCTTAGACAATGGGCGCAAGCCTGATCTAGCCATGCCGCGTGAGTGATGAAGGTCTTAGGATCGTAAAGCTCT
TTCGCCAGGGATGATAATGACAGTACCTGGTAAAGAAACCCCGGCTAACTCCGTGCCAGCAGCCGCGGTAATACGGAGGG
GGTTAGCGTTGTTCGGAATTACTGGGCGTAAAGCGTACGTAGGCGGATTGGAAAGTTGGGGGTGAAATCCCGGGGCTCAA
CCCCGGAACTGCCTCCAAAACTCCCAGTCTTGAGTTCGAGAGAGGTGAGTGGAACTCCGAGTGTAGAGGTGAAATTCGTA
GATATTCGGAAGAACACCAGTGGCGAAGGCGGCTCACTGGCTCGATACTGACGCTGAGGTACGAAAGTGTGGGGAGCAAA
CA
>Zotu219
TGGGGAATATTGCACAATGGGCGCAAGCCTGATGCAGCCATGCCGCGTGAGTGAAGAAGGCCTTAGGGTTGTAAAACTCT
TTCATCGGTGAAGATAATGACGGTAGCCGAAGAAGAAGCCCCGGCTAACTCCGTGCCAGCAGCCGCGGTAATACGGAGGG
GGCAAGCGTTGTTCGGAATTACTGGGCGTAAAGCGCACGTAGGCGGATTGGTCAGTTGGGGGTGAAATCCCGAGGCTTAA
CCTCGGAACTGCCCTCAATACTGCCAATCTAGAGATCGGAAGAGGTAAGTGGAATTCCTAGTGTAGAGGTGAAATTCGTA
GATATTAGGAAGAACACCAGTGGCGAAGGCGGCTTACTGGTCCGATACTGACGCTGAGGTGCGAAAGCGTGGGGAGCAAA
CA
>Zotu220
TGGGGAATATTGCACAATGGGCGCAAGCCTGATGCAGCCATGCCGCGTGAGTGATGAAGGCCCTAGGGTTGTAAAGCTCT
TTCATCGGTGAAGATAATGACGGTAGCCGAAGAAGAAGCCCCGGCTAACTCCGTGCCAGCAGCCGCGGTAATACGGAGGG
GGCTAGCGTTGTTCGGAATTACTGGGCGTAAAGCGCGCGTAGGCGGATTGATCAGTTGGGGGTGAAAGCCCGAGGCTCAA
CCTCGGAACTGCCCTCAATACTGTCAGTCTAGAGTCCGAGAGAGGTGAGTGGAATTCCTAGTGTAGAGGTGAAATTCGTA
GATATTAGGAAGAACACCAGTGGCGAAGGCGGCTCACTGGCTCGGTACTGACGCTGAGGTGCGAAAGCGTGGGGAGCAAA
CA
>Zotu221
TGGGGAATATTGCACAATGGGCGCAAGCCTGATGCAGCCATGCCGCGTGTGTGAAGAAGGCCTTCGGGTTGTAAAGCACT
TTCAGTCGTGAGGAAGGTTTATGCGTTAATAGCGTATAGATTTGACGTTAGCGACAGAAGAAGCACCGGCTAACTCCGTG
CCAGCAGCCGCGGTAATACGGAGGGTGCGAGCGTTAATCGGAATTACTGGGCGTAAAGCGCATGCAGGTGGTTTGTTAAG
TCAGATGTGAAAGCCCGGGGCTCAACCTCGGAATAGCATTTGAAACTGGCAGACTAGAGTACTGTAGAGGGGGGTAGAAT
TTCAGGTGTAGCGGTGAAATGCGTAGAGATCTGAAGGAATACCGGTGGCGAAGGCGGCCCCCTGGACAGATACTGACACT
CAGATGCGAAAGCGTGGGGAGCAAACA
>Zotu222
TGGGGAATATTGCACAATGGGCGCAAGCCTGATGCAGCCATGCCGCGTGTATGAAGAAGGCCTTCGGGTTGTAAAGTACT
TTCAGCAGTGAGGAAGGTTCATACGTTAATAGCGTATGGATTTGACGTTAGCTGCAGAAGAAGCACCGGCTAACTCCGTG
CCAGCAGCCGCGGTAATACGGAGGGTGCGAGCGTTAATCGGAATTACTGGGCGTAAAGCGCATGCAGGTGGTTTGTTAAG
TCAGATGTGAAAGCCCGGGGCTCAACCTCGGAATTGCATTTGAAACTGGCAGACTAGAGTACTGTAGAGGGGGGTAGAAT
TTCAGGTGTAGCGGTGAAATGCGTAGAGATCTGAAGGAATACCGGTGGCGAAGGCGGCCCCCTGGACAGATACTGACACT
CAGATGCGAAAGCGTGGGGAGCAAACA
>Zotu223
TGGGGAATATTGGACAATGGGCGCAAGCCTGATCCAGCAATACCGCGTGTGTGAAGAAGGCCTGAGGGTTGTAAAGCACT
TTCAATAGTGAAGAAAAGTTTAAATTTAATAAATTTGAACCTTGACGTTAACTTTAGAAGAAGGACCGGCTAACTCCGTG
CCAGCAGCCGCGGTAATACGGAGGGTCCGAGCGTTAATCGGAATTACTGGGCGTAAAGCGCGCGTAGGCGGCTTGTTAAG
TCAGATGTGAAAGCCCCGAGCTTAACTTGGGAACGGCATTTGAAACTGGCGAGCTAGAGTATGGTAGAGGCAAGTGGAAT
TTCCTGTGTAGCGGTGAAATGCGTAGATATAGGAAGGAACACCAGTGGCGAAGGCGACTTGCTGGGCCAATACTGACGCT
GAGGTGCGAAAGCGTGGGGAGCGAACA
>Zotu224
TGGGGAATCTTGGACAATGGGGGCAACCCTGATCCAGCCATGCCGCGTGAGTGATGAAGGCCCTAGGGTCGTAAAGCTCT
TTCGCCTGTGAAGATAATGACTGTAGCAGGTAAAGAAACCCCGGCTAACTCCGTGCCAGCAGCCGCGGTAATACGGAGGG
GGTTAGCGTTGTTCGGAATTACTGGGCGTAAAGCGCGCGTAGGCGGACTGGAAAGTTGGGGGTGAAATCCCAGGGCTCAA
CCCTGGAACTGCCTCCAAAACTATCAGTCTAGAGTTCGAGAGAGGTGAGTGGAATTCCGAGTGTAGAGGTGAAATTCGTA
GATATTCGGAGGAACACCAGTGGCGAAGGCGGCTCACTGGCTCGATACTGACGCTGAGGTGCGAAAGTGTGGGGAGCAAA
CA
>Zotu225
TGGGGAATATTGGACAATGGGCGCAAGCCTGATCCAGCCATGCCGCGTGTGTGATGAAGGCCCTAGGGTTGTAAAGCACT
TTCAACGGTGAAGATAATGACGGTAACCGTAGAAGAAGCTCCGGCTAACTTCGTGCCAGCAGCCGCGGTAATACGAAGGG
AGCTAGCGTTGTTCGGAATTACTGGGCGTAAAGCGCACGTAGGCGGATTGATCAGTTAGGGGTGAAATCCCGAGGCTCAA
CCTCGGAACTGCCTTTAATACTGTCAGTCTAGAGATCGAGAGAGGTGAGTGGAATTCCGAGTGTAGAGGTGAAATTCGTA
GATATTCGGAGGAACACCAGTGGCGAAGGCGGCTCACTGGCTCGATACTGACGCTGAGGTGCGAAAGCGTGGGGAGCAAA
CA
>Zotu226
TGGGGAATCTTAGACAATGGGCGCAAGCCTGATCTAGCCATGCCGCGTGTGTGATGAAGGCCTTAGGGTCGTAAAGCACT
TTCGCCAGAGATGATAATGACAGTATCTGGTAAAGAAACCCCGGCTAACTCCGTGCCAGCAGCCGCGGTAATACGGAGGG
GGTTAGCGTTGTTCGGAATTACTGGGCGTAAAGCGTACGTAGGCGGATCAGAAAGTAGGGGGTGAAATCCCGAGGCTCAA
CCTCGGAACTGCCTCCTAAACTCCTGGTCTTGAGTTCGAGAGAGGTGAGTGGAATTCCAAGTGTAGAGGTGAAATTCGTA
GATATTTGGAGGAACACCAGTGGCGAAGGCGGCTCACTGGCTCGATACTGACGCTGAGGTACGAAAGTGTGGGGAGCAAA
CA
>Zotu227
TGGGGAATATTGCACAATGGGGGAAACCCTGATGCAGCCATGCCGCGTGTGTGAAGAAGGCCTTCGGGTTGTAAAGCACT
TTCAGCGACGAGGAAGGGTGTTGTGTTAATAGCGCAGCACATTGACGTTAGTCGCAGAAGAAGCACCGGCTAACTCCGTG
CCAGCAGCCGCGGTAATACGGAGGGTGCAAGCGTTAATCGGAATTACTGGGCGTAAAGCGTACGTAGGCGGCGTGTTAAG
CAAGATGTGAAAGCCCCGGGCTCAACCTGGGAATTGCATTTTGAACTGGCATGCTAGAGTCCTGAAGAGGGTGGTAGAAT
TTCCAGTGTAGCGGTGAAATGCGTAGATATTGGAAGGAATACCGGTGGCGAAGGCGGCCACCTGGTCAGAGACTGACGCT
GAGGTACGAAAGCGTGGGGAGCAAACA
>Zotu228
TAGGGAATTTTCCGCAATGGGCGAAAGCCTGACGGAGCAATACCGCGTGAGGGATGACGGCCTATGGGTTGTAAACCTCT
TTTTTCAGGGAGGAATAAATGACGTGTACCTGAAGAATAAGCATCGGCTAACTCCGTGCCAGCAGCCGCGGTAAGACGGA
GGATGCAAGTGTTATCCGGAATCACTGGGCGTAAAGCGTCTGTAGGTGGTCAAATAAGTCAACTGTTAAATCTTGAGGCT
CAACCTCAAAACCGCAGTCGAAACTATTAGACTAGAGTATAGTAGGGGTAAAGGGAATTTCCAGTGGAGCGGTGAAATGC
GTAGAGATTGGAAGGAACACCGATGGCGAAGGCACTTTACTGGGCTATTACTAACACTCAGAGACGAAAGCTAGGGTAGC
AAATG
>Zotu229
TGGGGAATATTGCACAATGGGGGAAACCCTGATGCAGCCATGCCGCGTGTGTGAAGAAGGCCTTCGGGTTGTAAAGCACT
TTCAGTTGTGAGGAAAGGTTAGTAGTTAATACCTGCTAGCTGTGACGTTAGCAACAGAAGAAGCACCGGCTAACTCCGTG
CCAGCAGCCGCGGTAATACGGAGGGTGCGAGCGTTAATCGGAATTACTGGGCGTAAAGCGCACGCAGGCGGTCTGTTAAG
CGAGATGTGAAAGCCCCGGGCTCAACCTGGGAACTGCATTTCGAACTGGCAGACTAGAGTCTTGGAGAGGGGGGTGGAAT
TCCAGGTGTAGCGGTGAAATGCGTAGAGATCTGGAGGAACATCAGTGGCGAAGGCGGCCCCCTGGCCAAAGACTGACGCT
CATGTGCGAAAGTGTGGGTAGCGAACA
>Zotu230
TGGGGAATATTGCACAATGGGGGAAACCCTGATGCAGCAACGCCGCGTGAGTGATGAAGGTTTTCGGATCGTAAAACTCT
GTCTTTGGGGACGATAATGACGGTACCCAAGGAGGAAGCCACGGCTAACTACGTGCCAGCAGCCGCGGTAATACGTAGGT
GGCAAGCGTTGTCCGGATTTACTGGGCGTAAAGGGAGCGTAGGTGGATTTTTAAGTGAGATGTGAAATGCTCGGGCTCAA
CCTGAGAACTGCATTTCAAACTGGAAATCTAGAGTGCAGGAGAGGAAAGTGGAATTCCTAGTGTAGCGGTGAAATGCGTA
GATATTAGGAAGAACACCAGTGGCGAAGGCGACTTTCTGGACTGTAACTGACACTGAGGCTCGAAAGCGTGGGGAGCAAA
CA
>Zotu231
TGGGGAATATTGGACAATGGGCGCAAGCCTGATCCAGCAATGCCGCGTGTGTGAAGAAGGCCTTAGGGTTGTAAAGCACT
TTCAGTGGGGAGGAAAGTTGTAGTGTTAATAGCGCTATGAATTGACGTTACCTACAGAAGAAGCACCGGCTAACTCTGTG
CCAGCAGCCGCGGTAATACAGAGGGTGCAAGCGTTAATCGGAATTACTGGGCGTAAAGCGTGTGTAGGTGGTTATGTAAG
TTAGATGTGAAATCCCTGGGCTCAACCTGGGAACTGCGTTTAATACTGTGTAACTAGAGTACTGTAGAGGGTAGTGGAAT
TTCCAGTGTAGCGGTGAAATGCGTAGATATTGGAAGGAACACCAGTGGCGAAGGCGGCTACCTGGACAGATACTGACACT
GAGACACGAAAGCGTGGGGAGCAAACA
>Zotu232
TGGGGAATTTTCCGCAATGGGCGAAAGCCTGACGGAGCAATACCGCGTGAGGGAGGAAGGCTTTTGGGTTGTAAACCTCT
TTTCTCAGGGAAGAATCAAGTGACGGTACCTGAGGAATAAGCATCGGCTAACTCCGTGCCAGCAGCCGCGGTAATACGGA
GGATGCAAGCGTTATCCGGAATAATTGGGCGTAAAGCGTCCGCAGGTGGCAATACAAGTCTGCTGTCAAAGACTGGGGCT
TAACTCTGGGAAGGCGGTGGAAACTGTATAGCTAGAGTGTGGCAGGGGTAGAGGGAATTCCCGGTGTAGCGGTGAAATGC
GTAGATATCGGGAAGAACATCGGTGGCGAAGGCGCTCTGCTGGGCCGCAACTGACACTCAGGGACGAAAGCTAGGGGAGC
GAATG
>Zotu233
TGGGGAATATTGGACAATGGGCGAAAGCCTGATCCAGCAATGCCGCGTGTGTGAAGAAGGCCTTCGGGTTGTAAAGCACT
TTAGGATGGAAAGAAAAAACTTCAGTTAATAGCTGAAGTCTTGACGGTACCATCAGAATAAGCACCGGCTAACTCTGTGC
CAGCAGCCGCGGTAATACAGAGGGTGCAAGCGTTAATCGGATTTACTGGGCGTAAAGCGTGTGTAGGTGGTGGCGTAAGT
CGATTGTGAAATCCCCGGGCTCAACCTGGGAACTGCTTTCGATACTGCGTCACTAGAGTACGGTAGAGGGTGGTGGAATT
TCCGGTGTAGCGGTGAAATGCGTAGATATCGGAAGGAACATCAATGGCGAAGGCAACCACCTGGGCCTGTACTGACACTG
AGACACGAAAGCGTGGGGATCAAACA
>Zotu234
TGGGGAATATTGTACAATGGGCGCAAGCCTGATACAGCAATGCCGCGTGAGTGAAGAAGGCCTTAGGGTTGTAAAACTCT
TTCGCTAGGGAAGATAATGACGGTACCTAGTAAAGAAGTCCCGGCTAACTCCGTGCCAGCAGCCGCGGTAATACGGAGGG
GACTAGCGTTGTTCGGAATTACTGGGCGTAAAGAGTTCGTAGGCGGATAAGCAAGTAAGAGGTGAAAGCCCAGGGCTCAA
CCTTGGAACTGCCTTTTAAACTGCTTATCTAGAGACCGATAGAGGTTAGGGGAATACCTAGTGTAGAGGTGAAATTCGTA
GATATTAGGTGGAACACCAGTGGCGAAGGCGCCTAACTGGATCGGTACTGACGCTGAGGAACGAAAGCGTGGGGAGCAAA
CA
>Zotu235
TGGGGAATATTGCACAATGGGCGCAAGCCTGATGCAGCCATGCCGCGTGTGTGAAGAAGGCCTTCGGGTTGTAAAGCACT
TTCAGCAGGGAGGAAAGGTTGTAAATTAATACTTTGCAGCTGTGACGTTACCTGCAGAAGAAGCACCGGCTAACTCCGTG
CCAGCAGCCGCGGTAATACGGAGGGTGCAAGCGTTAATCGGAATTACTGGGCGTAAAGCGCGCGTAGGCGGCTTGTTAAG
CCAGATGTGAAAGCCCCGGGCTTAACCTGGGAACTGCATTTGGAACTGGCAGGCTAGAGTACAGAAGAGGGTGGTAGAAT
TTCCTGTGTAGCGGTGAAATGCGTAGATATAGGAAGGAATACCAGTGGCGAAGGCGGCCACCTGGTCTGATACTGACGCT
GAGGTGCGAAAGCGTGGGGAGCAAACA
>Zotu236
TGGGGAATCTTAGACAATGGGCGAAAGCCTGATCTAGCCATGCCGCGTGAGTGACGAAGGCCTTAGGGTCGTAAAGCTCT
TTCGCCAGGGATGATAATGACAGTACCTGGTAAAGAAACCCCGGCTAACTCCGTGCCAGCAGCCGCGGTAATACGGAGGG
GGTTAGCGTTGTTCGGAATTACTGGGCGTAAAGCGTACGTAGGCGGATTGGAAAGTATGGGGTGAAATCCCAGGGCTCAA
CCCTGGAACTGCCCTGTAAACTATCAGTCTAGAGTTCGAGAGAGGTGAGTGGAATTCCAAGTGTAGAGGTGAAATTCGTA
GATATTTGGAGGAACACCAGTGGCGAAGGCGGCTCACTGGCTCGATACTGACGCTGAGGTACGAAAGTGTGGGGAGCAAA
CA
>Zotu237
TGGGGAATATTGGACAATGGGGGCAACCCTGATCCAGCCATGCCGCGTGCGTGAAGAAGGCCTTAGGGTTGTAAAGCGCT
TTCACTGGTGAAGATGATGACGGTAGCCAGAGAAGAAGCCCCGGCTAACTCCGTGCCAGCAGCCGCGGTAATACGGAGGG
GGCAAGCGTTGTTCGGAATTACTGGGCGTAAAGGGCGCGTAGGCGGGGTGTCAAGTTAGGGGTGAAAGGCCTGGGCTCAA
CCTAGGAACTGCCTCTAAAACTGGCACTCTAGAGTCCGGGAGAGGATGGCGGAATTCCCAGTGTAGAGGTGAAATTCGTA
GATATTGGGAAGAACACCAGTGGCGAAGGCGGCCATCTGGTCCGGCACTGACGCTGAGGCGCGAAAGCGTGGGGAGCAAA
CA
>Zotu238
TGAGGAATATTGCGCAATGGAGGAAACTCTGACGCAGCCATGCCGCGTGCAGGAAGACTGCCTTATGGGTTGTAAACTGC
TTTTATATAGGAAGAAACCTTTTTACGTGTAAGAAGCTGACGGTACTATATGAATAAGGACCGGCTAACTCCGTGCCAGC
AGCCGCGGTAATACGGAGGGTCCAAGCGTTATCCGGATTCATTGGGTTTAAAGGGTGCGTAGGCGGGATGCTAAGTCAGT
GGTGAAATCTCACAGCTCAACTGTGAAACTGCCATTGATACTGGTAACCTAGAGTACGATTGAAGTGGACGGAATATGGC
ATGTAGCGGTGAAATGCATAGAGATGCCATAGAACACCGATAGCGAAGGCAGTTCACTAAGCCGTAACTGACGCTGATGC
ACGAAAGCGTGGGTAGCGAACA
>Zotu239
TGGGGAATATTGCGCAATGCCTGAAAGGGTGACGCAGCGACGCCGCGTGGGTGAAGAAGCACTACGGTGTGTAAAGCCCT
GTCAGAAGGGAAGAAAAACCGTATTTCGAAAGGGATACGGCCTGACGGTACCTTCAGAGGAAGCTCCGGCTAACTCCGTG
CCAGCAGCCGCGGTAATACGGGGGGAGCAAGCGTTGTCCGGAATCACTGGGCGTAAAGGGCGTGTAGGCGGGTTGGTAAG
TCAGATGTGAAAGCCCACGGCTTAACCGTGGAGGGTCATCTGATACTGCCGACCTTGAGTGCGAGAGAGGGTGATGGAAT
TCCCGGTGTAGCGGTGAAATGCGTAGATATCGGGAGGAACACCAAAGGCGAAGGCAGTCACCTGGCTCGACACTGACGCT
GAGGCGCGAAAGCGTGGGCAGCAAACA
>Zotu240
TGAGGAATATTGGACAATGGAGGCAACTCTGATCCAGCCATGCCGCGTGCAGGAAGACTGCCCTATGGGTTGTAAACTGC
TTTTATACAGGAAGAAACCACTCTACGTGTAGAGTTCTGACGGTACTGTAAGAATAAGGATCGGCTAACTCCGTGCCAGC
AGCCGCGGTAATACGGAGGATCCAAGCGTTATCCGGAATCATTGGGTTTAAAGGGTCCGTAGGTGGATAATTAAGTCAGA
GGTGAAAGTCTGCAGCTCAACTGTAGAATTGCCTTTGATACTGGTTATCTTGAGTTATTATGAAGTAGTTAGAATATGTA
GTGTAGCGGTGAAATGCATAGATATTACATAGAATACCAATTGCGAAGGCAGATTACTAATAATATACTGACACTGATGG
ACGAAAGCGTGGGGAGCGAACA
>Zotu241
TCGGGAATCTTGGTCAATGGGCGCAAGCCTGAACCAGCAACTCCGCGTGAGGGATGAAGGCCCTCGGGTCGTAAACCTCT
GTCAGTAGGGAAGAAAACGCCAGGGCGAATAGTCCTGGTGCTTGACGGTACCTACAAAGGAAGTGCCGGCTAACTCCGTG
CCAGCAGCCGCGGTAATACGGAGGGCACAAGCGTTGTTCGGAATTATTGGGCGTAAAGCGGGTGTAGGCGGTTTTGCAAG
TCGGGTGTGAAATCCCTGGGCCCAACCCAGGAACTGCACTCGATACTGCATCACTAGAGTCCCGGAGAGGATGGCGGAAT
TCCAGGTGTAGAGGTGAAATTCGTAGATATCTGGAGGAACACCAGTGGCGAAGGCGGCCATCTGGACGGTGACTGACGCT
CAGACCCGAAAGCGTGGGGAGCGAACA
>Zotu242
TGGGGAATCTTGCACAATGGGCGAAAGCCTGATGCAGCCATGCCGCGTGTGTGATGAAGGCCTTAGGGTTGTAAAACACT
TTCAGAGGGGAAGATAATGACGGTACCCTCAGAAGAAGCTCCGGCTAACTCCGTGCCAGCAGCCGCGGTAATACGGAGGG
AGCTAGCGTTGTTCGGAATTACTGGGCGTAAAGCGCGCGTAGGCGGATTGATTAGTCAGAGGTGAAATCCCAGGGCTCAA
CCCTGGAACTGCCTTTGATACTGTCAGTCTAGAGACCGAGAGAGGTGAGTGGAATTTCCAGTGTAGAGGTGAAATTCGTA
GATATTGGAAAGAACACCAGTGGCGAAGGCGGCTCACTGGCTCGGTACTGACGCTGAGGTGCGAAAGCGTGGGGAGCAAA
CA
>Zotu243
TGAGGAATATTGGACAATGGGGGCAACCCTGATCCAGCCATGCCGCGTGAGTGATGACGGCCTTAGGGTTGTAAAGCTCT
TTCGCTAGGGAAGATAATGACGGTACCTAGTAAAGAAGCCCCGGCTAACTTCGTGCCAGCAGCCGCGGTAATACGAAGGG
GGCTAGCGTTGTTCGGAATCACTGGGCGTAAAGCGCGCGTAGGCGGACTTTTAAGTCAGGGGTGAAATCCCGAGGCTCAA
CCTCGGAACTGCCTTTGATACTGGAAGTCTTGAGTTCGAGAGAGGTGAGTGGAATACCGAGTGTAGAGGTGAAATTCGTA
GATATTCGGTGGAACACCAGTGGCGAAGGCGGCTCACTGGCTCGATACTGACGCTGAGGTGCGAAAGCGTGGGGAGCAAA
CA
>Zotu244
TGGGGAATATTGGACAATGGGGGCAACCCTGATCCAGCCATGCCGCGTGTGTGAAGAAGGCCTTCGGGTTGTAAAGCACT
TTCAGTGGTGAGGAAAGGGTGCTAGTTAATAACTAGCACAGTTGACGTTAGCCACAGAAGAAGCACCGGCTAACTCCGTG
CCAGCAGCCGCGGTAATACGGAGGGTGCAAGCGTTAATCGGAATTACTGGGCGTAAAGCGTACGTAGGCGGTGTGTTAAG
CAAGATGTGAAAGCCCCGGGCTCAACCTGGGAATAGCATTTTGAACTGGCACGCTAGAGTCCTGAAGAGGGTGGTAGAAT
TTCCAGTGTAGCGGTGAAATGCGTAGATATTGGAAGGAATACCGGTGGCGAAGGCGGCCACCTGGTCAGAGACTGACGCT
GAGGTACGAAAGCGTGGGTAGCAAACA
>Zotu245
TGGGGAATATTGGACAATGGGCGAAAGCCTGATCCAGCAATACCGCGTGTGTGAAGAAGGCCTGAGGGTTGTAAAGCACT
TTCAACAGTGAAGATTGGTGATTTGATTAATACTCTTATCACTTGACGTTAACTGTACAAGAAGCACCGGCTAATTCCGT
GCCAGCAGCCGCGGTAATACGGAAGGTGCAAGCGTTAATCGGAATTACTGGGCGTAAAGCGCGCGTAGGCGGTTTTGTCA
GTCGGATGTGAAAGCCCAGGGCTCAACCTTGGAACTGCATTCGATACTGCAAGACTAGAGTATGGTAGAGGAGAGTGGAA
TTCCAGGTGTAGCGGTGAAATGCGTAGATATCTGGAGGAACACCAGTGGCGAAGGCGACTCTCTGGCCCAATACTGACGC
TGAGGTGCGAAAGCGTGGGGAGCAAACA
>Zotu246
TAGGGAATATTGGTCAATGGGCGAGAGCCTGAACCAGCCATGCCGCGTGCAGGATGACGGCCTTCTGGGTTGTAAACTGC
TTTTATATGGGAAGAAAAAGCTCATGCGTGAGCAATTGCCGGTACCATATGAATAAGCACCGGCTAACTCCGTGCCAGCA
GCCGCGGTAATACGGAGGGTGCAAGCGTTGTCCGGATTTATTGGGTTTAAAGGGTACGTAGGCGGATTTTTAAGTCCGTG
GTGAAAGCCTACAGCTTAACTGTAGAACTGCCATGGATACTGGGAATCTTGAATTCAGTTGAGGTAAGCGGAATTTATGA
TGTAGCGGTGAAATGCATAGATATCATAAAGAACACCTATTGCGAAGGCAGCTTGCTGGACTTGAATTGACGCTGAGGTA
CGAAAGCGTGGGGAGCGAACA
>Zotu247
TGGGGAATATTGCACAATGGGCGCAAGCCTGATGCAGCCATGCCGCGTGTATGAAGAAGGCCTTCGGGTTGTAAAGTACT
TTCAGCAGTGAGGAAGGGGGTGTCGTTAATAGCGGCATTTCTTGACGTTAGCTGCAGAAGAAGCACCGGCTAACTCCGTG
CCAGCAGCCGCGGTAATACGGAGGGTGCGAGCGTTAATCGGAATTACTGGGCGTAAAGCGCATGCAGGTGGTTTGTTAAG
TCAGATGTGAAAGCCCGGGGCTCAACCTCGGAACTGCATTTGAAACTGGCAAACTAGAGTACTGTAGAGGGGGGTAGAAT
TTCAGGTGTAGCGGTGAAATGCGTAGAGATCTGAAGGAATACCAGTGGCGAAGGCGGCCCCCTGGACAGATACTGACACT
CAGATGCGAAAGCGTGGGGAGCAAACA
>Zotu248
TGGGGAATATTGGACAATGGGGGCAACCCTGATCCAGCAATGCCGCGTGTGTGAAGAAGGCCTGCGGGTTGTAAAGCACT
TTCAGTAGAGAAGAAAAGCTTAAGGTTAATACCCTTGAGTCTTGACGTTAACTACAGAAGAAGCTCCGGCTAACTCCGTG
CCAGCAGCCGCGGTAATACGGAGGGAGCGAGCGTTAATCGGAATTACTGGGCGTAAAGCGCGCGTAGGCGGCTTTGTAAG
TCGGATGTGAAAGCCCCGGGCTTAACCTGGGAATGGCATTCGATACTGCATGGCTAGAGTATGGTAGAGGGAAGTGGAAT
TTCCGGTGTAGCGGTGAAATGCGTAGATATCGGAAGGAACACCAGTGGCGAAGGCGACTTCCTGGGCCAATACTGACGCT
GAGGTGCGAAAGCGTGGGGAGCAAACA
>Zotu249
TGGGGAATATTGGACAATGGGCGCAAGCCTGATCCAGCAATACCGCGTGTGTGAAGAAGGGTTTCGGCTCGTAAAGCACT
TTCAGTAGGGAGGAAAGGAGTGTAGTTAATACCTGCATTCTGTGACGTTACCTACAGAAGAAGCACCGGCTAACTCCGTG
CCAGCAGCCGCGGTAATACGGAGGGTGCAAGCGTTAATCGGAATTACTGGGCGTAAAGCGCGCGTAGGCGGAATATTAAG
TCTCATGTGAAAGCCCTGGGCTCAACCTGGGAACTGCATGGGATACTGGTATTCTAGAATACAGTAGAGGGAGGTGGAAT
TTCAGGTGTAGCGGTGAAATGCGTAGAGATCTGAAGGAACATCAGTGGCGAAGGCGACCTCCTGGACTGATATTGACGCT
GAGGTGCGAAAGCGTGGGGAGCAAACA
>Zotu250
TGAGGAATATTGGACAATGGGCGGGAGCCTGATCCAGCCATGCCGCGTGCAGGATGACTGCCCTATGGGTTGTAAACTGC
TTTTATACGGGAAGAAACGCACCTACGTGTAGGTGTCTGACGGTACCGTAAGAATAAGGACCGGCTAACTCCGTGCCAGC
AGCCGCGGTAATACGGAGGGTCCGAGCGTTATCCGGAATCATTGGGTTTAAAGGGTCCGTAGGTGGGCCATTAAGTCAGG
GGTGAAAGTCTGCAGCTCAACTGTAGAATTGCCTTTGATACTGGTGGTCTTGAGTCGTTGTGGGGTTGCCGGAACATGTG
GTGTAGCGGTGAAATGCATAGATATCACATAGAACACCGATCGCGAAGGCAGGTGACCAACAACGTACTGACACTGATGG
ACGAAAGCGTGGGTAGCGAACG
>Zotu251
TGGGGAATTTTACGCAATGGGCGAAAGCCTGACGTAGCGACACCGCGTGAGCGAAGAAGCCTTTTGGGGTGTAAAGCTCT
GTCAGCTGGAACGAACACAATGACGGTACCAGCAGAGGAAGCATCGGCTAACTACGTGCCAGCAGCCGCGGTAAGACGTA
GGATGCAAGCGTTGTCCGGATTTATTGGGCGTAAAGAGTTCGTAGGCTGTTAATTAAGTCTGGTGTTAAATACCGTGGCC
CAACCACGGAGCTGCATCAGATACTGGTTAACTTGAGTGCGGTAGAGGCGAGTGGAATTCCCAGTGTAGCGGTGAAATGC
GTAGATATTGGGAAGAACACCAGTGGCGTAAGCGACTCGCTGGGCCGTAACTGACGCTGAGGAACGAAAGCCAGGGGAGC
GAATG
>Zotu252
TGAGGAATATTGGTCAATGGACGAAAGTCTGAACCAGCCATGCCGCGTGCAGGAAGAATGCCCTACGGGTTGTAAACTGC
TTTTATATAGGAAGAAACCCTCCCACGTGTGGGAGGCTGACGGTACTATACGAATAAGCACCGGCTAACTCCGTGCCAGC
AGCCGCGGTAATACGGAGGGTGCAAGCGTTATCCGGATTTATTGGGTTTAAAGGGTGCGCAGGCGGAAAATTAAGTCAGT
GGTGAAATCCTACAGCTCAACTGTAGAACTGCCATTGATACTGGTTTTCTTGAATATGGTTGAAGTGGGCGGAATGTGTC
ATGTAGCGGTGAAATGCATAGATATGACACAGAACACCGATAGCGAAGGCAGCTCACTAAGCCATTATTGACGCTCAGGC
ACGAAAGCGTGGGGAGCGAACA
>Zotu253
TGGGGAATATTGGACAATGGGCGCAAGCCTGATCCAGCCATGCCGCGTGAGTGAAGAAGGCCCTAGGGTTGTAAAGCTCT
TTCACCCGCGAAGATAATGACGGTAGCGGGAGAAGAAGCCCCGGCTAACTCCGTGCCAGCAGCCGCGGTAATACGGAGGG
GGCAAGCGTTGTTCGGAATTACTGGGCGTAAAGGGCGCGTAGGCGGTCTGTTGCGTTAGGTGTGAAAGCCCCGGGCTCAA
CCTGGGAGGTGCACTTGATACGGGCAGACTAGAATCCGGGAGAGGATGGTGGAATTCCCAGTGTAGAGGTGAAATTCGTA
GATATTGGGAAGAACACCGATGGCGAAGGCAGCCATCTGGACCGGTATTGACGCTGAGGCGCGAAAGCGTGGGGAGCAAA
CA
>Zotu254
TGGGGAATCTTGGACAATGGGCGCAAGCCTGATCCAGCCATGCCGCGTGAGTGATGAAGGCCTTAGGGTCGTAAAGCTCT
TTCGCCAGAGATGATAATGACAGTATCTGGTAAAGAAACCCCGGCTAACTCCGTGCCAGCAGCCGCGGTAATACGGAGGG
GGTTAGCGTTGTTCGGAATTACTGGGCGTAAAGCGCACGTAGGCGGACTGGAAAGTTGGGGGTGAAATCCCGGGGCTCAA
CCCCGGAACTGCCTCCAAAACTATCAGTCTAGAGTTCGAGAGAGGTGAGTGGAATTCCGAGTGTAGAGGTGAAATTCGTA
GATATTCGGAGGAACACCAGTGGCGAAGGCGGCTCACTGGCTCGATACTGACGCTGAGGTGCGAAAGTGTGGGGAGCAAA
CA
>Zotu255
TGGGGAATATTGCGCAATGGGGGCAACCCTGACGCAGCAATGCCGCGTGTGTGAAGAAGGCCTGAGGGTTGTAAAGCACT
TTCAATAGTGAGGAAAAGTTTACATTTAATAGATGTGAACCCTGACGTTAACTATAGAAGAAGGACCGGCTAACTCCGTG
CCAGCAGCCGCGGTAATACGGAGGGTCCGAGCGTTAATCGGAATTACTGGGCGTAAAGCGCGCGTAGGCGGCTTAGTCAG
TCGGATGTGAAAGCCCTGGGCTTAACCTGGGAACTGCATTCGATACTGCTAAGCTAGAGTATGGTAGAGGTAAGTGGAAT
TTCTGGTGTAGCGGTGAAATGCGTAGATATCAGAAGGAACATCAGTGGCGAAGGCGGCTTACTGGACCAATACTGACGCT
GAGGTGCGAAAGCGTGGGGAGCAAACA
>Zotu256
TGGGGAATATTGGACAATGGGGGCAACCCTGATCCAGCCATGCCGCGTGAGTGATGAAGGCCTTAGGGTTGTAAAGCTCT
TTCAACGGTGACGATAATGACGGTAGCCGTAGAAGAAGCCCCGGCTAACTTCGTGCCAGCAGCCGCGGTAATACGAAGGG
GGCAAGCGTTGTTCGGAATCACTGGGCGTAAAGAGCACGTAGGCGGATTGTTAAGTTAGGGGTGAAATCCCGGGGCTCAA
CCTCGGAACTGCCTCTGATACTGGCAATCTTGAGATCGAGAGAGGAGTGTGGAACTCCGAGTGTAGAGGTGAAATTCGTA
GATATTCGGAAGAACACCAGAGGCGAAGGCGGCACTCTGGCTCGATACTGACGCTGAGGTGCGAAAGCGTGGGGAGCAAA
CA
>Zotu257
TAGGGAATATTGCACAATGGGGGAAACCCTGATGCAGCCATGCCGCGTGAGTGAAGAAGGCCTTAGGGTTGTAAAGCTCT
TTCAGATGTGAGGATGATGACGTTAACATCAGAAGAAGCTCCGGCTAACTTCGTGCCAGCAGCCGCGGTAATACGAAGGG
AGCTAGCGTTGTTCGGAATTACTGGGCGTAAAGGGCGTGTAGGCGGACTAACCAGTTAGGGGTGAAATCCCGGGGCTCAA
CCTCGGAACTGCCTTTAATACTGTTAGTCTAGAGTCTGTGAGGGGATAGTGGAATACCTAGTGTAGAGGTGAAATTCGTA
GATATTAGGTGGAACACCAGTGGCGAAGGCGACTATCTGGCACAGTACTGACGCTGAGGCGCGAAAGCGTGGGGAGCAAA
CA
>Zotu258
TGGGGAATATTGGACAATGGGCGAAAGCCTGATCCAGCCATGCCGCGTGAGTGAAGAAGGCCCTAGGGTTGTAAAGCTCT
TTCACCCGCGAAGATGATGACGGTAGCGGGAGAAGAAGCCCCGGCTAACTCCGTGCCAGCAGCCGCGGTAATACGGAGGG
GGCAAGCGTTGTTCGGATTTACTGGGCGTAAAGGGCGCGTAGGCGGAATATCAAGTCAGAGGTGAAAGGCCTGGGCTCAA
CCTAGGAACTGCCTTTGAAACTGGTATTCTAGAGTTCGGAAGAGGATGGCGGAATTCCCAGTGTAGAGGTGAAATTCGTA
GATATTGGGAAGAACACCGGTGGCGAAGGCGGCCATCTGGTCCGATACTGACGCTGAGGCGCGAAAGCGTGGGGAGCAAA
CA
>Zotu259
TGGGGAATATTGCACAATGGGCGCAAGCCTGATGCAGCCATGCCGCGTGTATGAAGAAGGCCTTCGGGTTGTAAAGTACT
TTCAGCAGTGAGGAAGGGGTGTCCGTTAATAGCGTGCATCTTTGACGTTAGCTGCAGAAGAAGCACCGGCTAACTCCGTG
CCAGCAGCCGCGGTAATACGGAGGGTGCGAGCGTTAATCGGAATTACTGGGCGTAAAGCGCATGCAGGTGGTTTGTTAAG
TCAGATGTGAAAGCCCGGGGCTCAACCTCGGAATTGCATTTGAAACTGGCAGACTAGAGTACTGTAGAGGGGGGTAGAAT
TTCAGGTGTAGCGGTGAAATGCGTAGAGATCTGAAGGAATACCAGTGGCGAAGGCGGCCCCCTGGACAGATACTGACACT
CAGATGCGAAAGCGTGGGGAGCAAACA
>Zotu260
TGGGGAATATTGCACAATGGGCGAAAGCCTGATGCAGCCATGCCGCGTGTATGAAGAAGGCCTTCGGGTTGTAAAGTACT
TTCAGTTGTGAGGAAGGGGGTAGCGTTAATAGCACTATCTCTTGACGTTAGCAACAGAAGAAGCACCGGCTAACTCCGTG
CCAGCAGCCGCGGTAATACGGAGGGTGCGAGCGTTAATCGGAATTACTGGGCGTAAAGCGCATGCAGGTGGTTCATTAAG
TCAGATGTGAAAGCCCGGGGCTCAACCTCGGAACTGCATTTGAAACTGGTGAACTAGAGTGCTGTAGAGGGGGGTAGAAT
TTCAGGTGTAGCGGTGAAATGCGTAGAGATCTGAAGGAATACCAGTGGCGAAGGCGGCCCCCTGGACAGACACTGACACT
CAGATGCGAAAGCGTGGGGAGCAAACA
>Zotu261
TCGAGAATCTTCCGCAATGCGCGCAAGCGTGACGGAGCAATGCCGCGTGAGGGACGAAGGCCTTCGGGTCGTAAACCTCT
GTCACCCGGGATGAAGTTCTGACAGTACCGGGAGAGGAAGCCACGGCTAACTACGTGCCAGCAGCCGCGGTAAGACGTAG
GTGGCGAGCGTTATTCGGATTTATTGGGCGTAAAGGGTCCGTAGGGGGTCTGCTAAGTCTGGTGTGAAAGCCCACGGCTC
AACCGTGGAACTGCACTGGATACTGGTAGACTAGAGCATCGGAGAGGAGAGTGGAATTCCTGGTGTAGCGGTGGAATGCG
TAGATATCAGGAGGAACACCGATGGCGAAGGCAGCTCTCTGGACGATTGCTGACCCTGAGGGACGAAAGCCAGGTCAGCG
AACA
>Zotu262
TGGGGAATATTGCACAATGGGCGCAAGCCTGATGCAGCCATGCCGCGTGAGTGAAGAAGGCCTTAGGGTTGTAAAACTCT
TTCATCGGTGAAGATAATGACGGTAGCCGAAGAAGAAGCCCCGGCTAACTCCGTGCCAGCAGCCGCGGTAATACGGAGGG
GGCGAGCGTTGTTCGGAATTACTGGGCGTAAAGCGCACGTAGGCGGATTGGTCAGTTGGGGGTGAAATCCCGAGGCTTAA
CCTCGGAACTGCCCTCAATACTGCCAATCTAGAGATCGGAAGAGGTAAGTGGAATTCCTAGTGTAGAGGTGAAATTCGTA
GATATTAGGAAGAACACCAGTGGCGAAGGCGGCTTACTGGTCCGATACTGACGCTGAGGTGCGAAAGCGTGGGGAGCAAA
CA
>Zotu263
TGGGGAATATTGCACAATGGGGGAAACCCTGATGCAGCCATGCCGCGTGTGTGAAGAAGGCCCTCGGGTTGTAAAGCACT
TTCAGTCGTGAGGAAAGGTTTGTAGCTAATATCTGCAAGCTGTGACGTTAGCGACAGAAGAAGCACCGGCTAACTCCGTG
CCAGCAGCCGCGGTAATACGGAGGGTGCGAGCGTTAATCGGAATTACTGGGCGTAAAGCGTGCGTAGGCGGTTTCTTAAG
CGAGATGTGAAATCCCGGGGCTCAACCTCGGAACTGCATTTCGAACTGGGTGACTAGAGTACTGTAGAGGGTGGTGGAAT
TTCCAGTGTAGCGGTGAAATGCGTAGAGATTGGAAGGAACATCAGTGGCGAAGGCGGCCACCTGGACAGATACTGACGCT
GAGGCACGAAAGCGTGGGGAGCAAACA
>Zotu264
TGGGGAATCTTGGACAATGGGCGCAAGCCTGATCCAGCCATGCCGCGTGAGTGATGAAGGCCTTAGGGTCGTAAAGCTCT
TTCGCCAGAGATGATAATGACAGTATCTGGTAAAGAAACCCCGGCTAACTCCGTGCCAGCAGCCGCGGTAATACGGAGGG
GGTTAGCGTTGTTCGGAATTACTGGGCGTAAAGCGCACGTAGGCGGATCAGAAAGTATAGGGTGAAATCCCAGGGCTCAA
CCCTGGAACTGCCTTGTAAACTCCTGGTCTTGAGTTCGAGAGAGGTGAGTGGAATTCCGAGTGTAGAGGTGAAATTCGTA
GATATTCGGAGGAACACCAGTGGCGAAGGCGGCTCACTGGCTCGATACTGACGCTGAGGTGCGAAAGTGTGGGGAGCAAA
CA
>Zotu265
TGAGGAATATTGGACAATGGAGGTAACTCTGATCCAGCCATGCCGCGTGAAGGAAGACTGCCCTATGGGTTGTAAACTTC
TTTTATAGAGGAAGAAACGCAGATACGTGTATTTGTTTGACGGTACTCTACGAATAAGGATCGGCTAACTCCGTGCCAGC
AGCCGCGGTAATACGGAGGATCCAAGCGTTATCCGGAATCATTGGGTTTAAAGGGTCCGTAGGCGGTTTAGTAAGTCAGT
GGTGAAAGTTTTCGGCTCAACCGGAAAATTGCCATTGATACTGCAAGACTTGAATTATTGTGAAGTGGTTAGAATGTGTA
GTGTAGCGGTGAAATGCATAGATATTACACAGAATACCGATTGCGAAGGCAGATCACTAACAATTAATTGACGCTAAGGG
ACGAAAGCGTGGGTAGCGAACA
>Zotu266
TGAGGAATATTGGACAATGGAGGCAACTCTGATCCAGCCATGCCGCGTGTAGGAAGACTGCCCTATGGGTTGTAAACTAC
TTTTATAGAGGAAGAAACCGCGATATGTATATCGCTCTGACGGTACTCTACGAATAAGGATCGGCTAACTCCGTGCCAGC
AGCCGCGGTAATACGGAGGATCCAAGCGTTATCCGGAATCATTGGGTTTAAAGGGTCCGTAGGCGGGTTTGTAAGTCAGT
GGTGAAAGTTTTCGGCTCAACCGGAAAATTGCCATTGATACTGCAAGTCTTGAATCATTATGAAGTGGTTAGAATGTGTA
GTGTAGCGGTGAAATGCATAGATATTACACAGAATACCGATTGCGAAGGCAGATCACTAATAATGTATTGACGCTAAGGG
ACGAAAGCGTGGGTAGCGAACA
>Zotu267
TGGGGAATATTGGGCAATGGGCGCAAGCCTGACCCAGCCATGCCGCGTGTGTGAAGAAGGCTCTAGGGTTGTAAAGCACT
TTAAGTTGGGAGGAAGGCTGTTTAGTTAATACCTAAGCAGATTGACGTTACCAACAGAATAAGCACCGGCTAATTCCGTG
CCAGCAGCCGCGGTAATACGGAAGGTGCGAGCGTTAATCGGAATTACTGGGCGTAAAGCGCACGTAGGCGGTTTGCTAAG
TCAGATGTGAAAGCCCCGGGCTTAACCTGGGAACTGCATCTGATACTGGCAGGCTAGAGTACAGTAGAGGGAGGTGGAAT
TTCAGGTGTAGCGGTGAAATGCGTAGAGATCTGAAGGAACACCAGTGGCGAAGGCGGCCTCCTGGACTGATACTGACGCT
GAGGTGCGAAAGCGTGGGGAGCAAACA
>Zotu268
TGGGGAATCTTGGACAATGGGCGCAAGCCTGATCCAGCCATGCCGCGTGAGTGATGAAGGCCTTAGGGTCGTAAAGCTCT
TTCGCCAGAGATGATAATGACAGTATCTGGTAAAGAAACCCCGGCTAACTCCGTGCCAGCAGCCGCGGTAATACGGAGGG
GGTTAGCGTTGTTCGGAATTACTGGGCGTAAAGCGCGCGTAGGCGGACCAGAAAGTTAGGGGTGAAATCCCGGGGCTCAA
CCCCGGAACTGCCTCTAAAACTCCTGATCTAGAGTTCGAGAGAGGTGAGTGGAATTCCGAGTGTAGAGGTGAAATTCGTA
GATATTCGGAGGAACACCAGTGGCGAAGGCGGCTCACTGGCTCGATACTGACGCTGAGGTGCGAAAGTGTGGGGAGCAAA
CA
>Zotu269
TAGGGAATTTTCCGCAATGGGCGAAAGCCTGACGGAGCAATACCGCGTGAGGGATGACGGCCTATGGGTTGTAAACCTCT
TTTTTCAGGGAGGAATCAATGACGTGTACCTGAAGAATAAGCATCGGCTAACTCCGTGCCAGCAGCCGCGGTAAGACGGA
GGATGCAAGTGTTATCCGGAATCACTGGGCGTAAAGCGTCTGTAGGTGGTCAAATAAGTCAACTGTTAAATCTTGAGGCT
CAACCTCAAAACCGCAGTCGAAACTATTAGACTAGAGTATAGTAGGGGTAAAGGGAATTTCCAGTGGAGCGGTGAAATGC
GTAGAGATTGGAAGGAACACCGATGGCGAAGGCACTTTACTGGGCTATTACTAACACTCAGAGACGAAAGCTAGGGTAGC
AAATG
>Zotu270
TAAGGAATTTTTTACAATGGGCGCAAGCCTGATGAAGCAATACCGCGTGATTGATGAATGTCTTTGGATTGTAAAGATCT
GTGGCAGAGAAAGAATAGGTAGATGAAGAAAAGCATTTGCAAATGACGGTACTCTGCTAGAAAGCCATGACTAATTACGT
GCCAGCAGTCGCGGTAATACGTAAGTGGCGAGCATTATCCGGATTTATTGGGCGTATAGTATGTGTAGATGGTTAAAACA
GTCAAAGGTTAAATTGCAAGGCTCAACTTTGCACCGCTTTTGATACTTTTTAACTGGAGGTTGAAAGGAGTTAATGGAAT
TTCATGTGTAGCGGTGGAATGCGTGGAGATATGAAAGAACACCAAGAGCGAAGGCAATTAACTTGTTCATACCTGACATT
GAGACATGAGAGCACGGGGAGCCAATC
>Zotu271
TGAGGAATATTGGACAATGGAGGAGACTCTGATCCAGCCATGCCGCGTGCAGGAAGAATGCCCTATGGGTAGTAAACTGC
TTTTATACGGGAAGAAAAAGGGCTACGTGTAGCCCACTGACGGTACCGTAAGAATAAGGACCGGCTAACTCCGTGCCAGC
AGCCGCGGTAATACGGAGGGTCCGAGCGTTATCCGGAATTATTGGGTTTAAAGGGTCCGTAGGCGGGCAGCTAAGTCAGA
GGTGAAAGTTTGCAGCTCAACTGTAAAATTGCCTTTGATACTGGTTGTCTTGAGTTATGGTGAAGTTGCCGGAATATGTA
GTGTAGCGGTGAAATGCATAGATATTACATAGAACACCGATTGCGAAGGCAGGTGACTAACCATATACTGACGCTGATGG
ACGAAAGCGTGGGGAGCGAACA
>Zotu272
TGAGGAATATTGGACAATGGAGGCAACTCTGATCCAGCCATGCCGCGTGTAGGAAGACTGCCCTATGGGTTGTAAACTAC
TTTTATAGAGGAAGAAACCATTTCACGTGTGAAATGCTGACGGTACTCTACGAATAAGGATCGGCTAACTCCGTGCCAGC
AGCCGCGGTAATACGGAGGATCCAAGCGTTATCCGGAATCATTGGGTTTAAAGGGTCCGCAGGCGGTTGTTTAAGTCAGA
GGTGAAAGTTTGCAGCTCAACTGTAAAATTGCCTTTGATACTGAATAACTTGAGTTATAATGAAGTGGTTAGAATATGTA
GTGTAGCGGTGAAATGCATAGATATTACATAGAATACCGATTGCGAAGGCAGATCACTAATTATATACTGACGCTGAGGG
ACGAAAGCGTGGGGAGCGAACA
>Zotu273
TAAGGAATATTGGACAATGGAGGGAACTCTGATCCAGCCATGCCGCGTGTATGAAGAAGGCCCTACGGGTTGTAAAGTAC
TTTTATCTAGGAAGAATGGTCGTCATTTATGACGGACGAGACGGTACTAGAGGAATAAGCACCGGCTAACTCCGTGCCAG
CAGCCGCGGTAATACGGAGGGTGCAAGCGTTATCCGGAATCACTGGGTTTAAAGGGTACGCAGGCGGTTATATAAGTCAG
ACGTCAAAGGCTGTGGCTAAACCACGGTACGCGTTTGAAACTGTATAACTTGAATATGTTTGAAGTGTGTAGAATGCGTC
ATGTAGCGGTGAAATGCATAGATATGACGTAGAATACCAAAAGCGAAGGCAGCACACTAAGGCATTATTGACGCTGAGGT
ACGAAAGCGTGGGTAGCGAACA
>Zotu274
TGAGGAATATTGGACAATGGAGGCAACTCTGATCCAGCCATGCCGCGTGTAGGAAGACTGCCCTATGGGTTGTAAACTAC
TTTTATAGAGGAAGAAACGATTTCACGTGTGGAATTTTGACGGTACTCTACGAATAAGGATCGGCTAACTCCGTGCCAGC
AGCCGCGGTAATACGGAGGATCCAAGCGTTATCCGGAATCATTGGGTTTAAAGGGTCCGTAGGCGGGTTTGTAAGTCAGT
GGTGAAAGTTTTCGGCTCAACCGGAAAATTGCCATTGATACTGCAAGTCTTGAATCATTATGAAGTGGTTAGAATGTGTA
GTGTAGCGGTGAAATGCATAGATATTACACAGAATACCGATTGCGAAGGCAGATCACTAATAATGTATTGACGCTAAGGG
ACGAAAGCGTGGGTAGCGAACA
>Zotu275
TGAGGAATATTGGGCAATGGAGGCAACTCTGACCCAGCCATGCCGCGTGAAGGAAGACGGCCCTATGGGTTGTAAACTTC
TTTTATAGAGGAAGAAACCCTCCCACGTGTGGGAGGCTGACGGTACTCTACGAATAAGCACCGGCTAACTCCGTGCCAGC
AGCCGCGGTAATACGGAGGGTGCAAGCGTTATCCGGAATCATTGGGTTTAAAGGGTCCGTAGGCGGGCAATTAAGTCAGA
GGTGAAATCCCACAGCTCAACTGTGGAACTGCCTTTGATACTGGTTGTCTTGAGTTATATTGAAGTGAGTAGAATATGTA
GTGTAGCGGTGAAATGCTTAGATATTACATAGAATACCGATTGCGAAGGCAGCTCACTAAGTATACACTGACGCTGATGG
ACGAAAGCGTGGGGAGCGAACA
>Zotu276
TGGGGAATATTGCACAATGGGCGAAAGCCTGATGCAGCCATGCCGCGTGTGTGAAGAAGGCCTTCGGGTTGTAAAGCACT
TTCAGCGAGGAGGAAAGGTTAGTAATTAATACTTGCTAGCTGTGACGTTACTCGCAGAAGAAGCACCGGCTAATTTAGTG
CCAGCAGCCGCGGTAATACTAAAGGTGCAAGCGTTAATCGGAATTACTGGGCGTAAAGCGCGCGTAGGTGGTTTGTTAAG
TTGGATGTGAAAGCCCAGGGCTCAACCTTGGAACTGCATTCAAAACTGACTCACTAGAGTACGAGAGAGGTTAGTGGAAT
TTCCTGTGTAGCGGTGAAATGCGTAGAGATGGGAAGGAACACCAGTGGCGAAGGCGACTGACTGGCTCGATACTGACACT
GAGGTGCGAAAGCGTGGGGAGCAAACA
>Zotu277
TGGGGAATATTGGACAATGGGCGCAAGCCTGATCCAGCAACGCCGCGTGAATGATGAAGGCCTTAGGGTTGTAAAATTCT
TTCGCTAGGGAAGATAATGACTGTACCTAGTAAAGAAGCCCCGGCTAACTCCGTGCCAGCAGCCGCGGTAATACGGAGGG
GGCTAGCGTTGTTCGGAATTACTGGGCGTAAAGCGTGCGTAGGCGGATTAATAAGTTAGATGTGAAATCCCAGGGCTCAA
CCCTGGAACTGCATTTAAAACTGTTAGTCTTGAGTTCTGGAGAGGTAAGTGGAATTCCTAGTGTAGAGGTGAAATTCGTA
GATATTAGGAGGAACACCAGAGGCGAAGGCGGCTTACTGGACAGATACTGACGCTGAGGCACGAAAGTGTGGGGAGCAAA
CA
>Zotu278
TGGGGAATATTGGACAATGGGGGCAACCCTGATCCAGCAATGCCGCGTGTGTGATGAAGGCCTTAGGGTTGTAAAGCACT
TTCACTGGTGAAGATGATGACGGTAGCCAGAGAAGAAGCCCCGGCTAACTCCGTGCCAGCAGCCGCGGTAATACGGAGGG
GGCAAGCGTTGTTCGGAATTACTGGGCGTAAAGGGCGTGTAGGCGGCGATTTTAGTCAGGCGTGAAAGCCCGAGGCTCAA
CCTCGGAATAGCGCTTGATACTGGATCGCTTGAGACCGGAAGAGGGTAGTGGAATTCCCAGTGTAGAGGTGAAATTCGTA
GATATTGGGAAGAACACCAGTGGCGAAGGCGGCTACCTGGTCCGGATCTGACGCTGAGGCGCGAAAGCGTGGGGAGCAAA
CA
>Zotu279
TGGGGAATATTGGACAATGGGGGCAACCCTGATCCAGCCATGCCGCGTGTGTGAAGAAGGCCTTCGGGTTGTAAAGCACT
TTCAGCAGGGAGGAAAAGCTGATCGTTAATACCGGTCAGTGTTGACGTTACCTGCAGAAGAAGCACCGGCTAACTCCGTG
CCAGCAGCCGCGGTAATACGGAGGGTGCAAGCGTTAATCGGAATTACTGGGCGTAAAGGGCGCGTAGGCGGTTTGGTAAG
CGAGTTGTGAAAGCCCCGGGCTCAACCTGGGAATGGCAATTCGAACTGCCAGGCTAGAATGCAGCAGAGGGCAGTGGAAT
TCCCGGTGTAGCGGTGAAATGCGTAGATATCGGGAGGAACACCAGTGGCGAAGGCGACTGCCTGGGCTGACATTGACGCT
GAGGTGCGAAAGCGTGGGTAGCAAACA
>Zotu280
TGGGGAATATTGCACAATGGGCGAAAGCTTGATGCAGCCATGCCGCGTGTATGAAGAAGGCCTTCGGGTTGTAAAGTACT
TTCAGTTGTGAGGAAGGGTGTGTAGTTAATAGCTGCACATCTTGACGTTAGCAACAGAAGAAGCACCGGCTAACTCCGTG
CCAGCAGCCGCGGTAATACGGAGGGTGCGAGCGTTAATCGGAATTACTGGGCGTAAAGCGCATGCAGGTGGTTCATTAAG
TCAGATGTGAAAGCCCGGGGCTCAACCTCGGAACTGCATTTGAAACTGGCGAACTAGAGTGCTGTAGAGGGGGGTAGAAT
TTCAGGTGTAGCGGTGAAATGCGTAGAGATCTGAAGGAATACCAGTGGCGAAGGCGGCCCCCTGGACAGACACTGACACT
CAGATGCGAAAGCGTGGGGAGCAAACA
>Zotu281
TGGGGAATATTGCGCAATGGGGGAAACCCTGACGCAGCCATGCCGCGTGTGTGATGAAGGCCCTCGGGTCGTAAAGCACT
GTCGGGAGGGACGAAGATCTGACGGTACCTCGCAAGAAAGCACCGGCTAACTCCGTGCCAGCAGCCGCGGTAATACGGAG
GGTGCAAGCGTTGCTCGGAATCACTGGGCGTAAAGCGACCGCAGGCGGCTTGTCAAGTCCGATGTGAAAGCCCGGGGCTC
AACCCCGGAAGTGCATCGGAAACTGGCTCGCTTGAGTACGAGAGAGGAAAGCAGAATTCCTGGTGTAGAGGTGAAATTCG
TAGATATCAGGAGGAATACCCGCGGCGAAGGCGGCTTTCTGGCTCGATACTGACGCTCATGGTCGAAAGCGTGGGGAGCA
AACA
>Zotu282
TGGGGAATCTTGGACAATGGGGGCAACCCTGATCCAGCCATGCCGCGTGTGTGAAGAAGGCCTTCGGGTTGTAAAGCACT
TTCAGTAGGGAGGAAGGCTTATCCTTAATACGGATGAGTACTTGACGTTACCTACAGAAGAAGCACCGGCTAATTTCGTG
CCAGCAGCCGCGGTAATACGAAAGGTGCGAGCGTTAATCGGAATTACTGGGCGTAAAGCGCGCGTAGGCGGTTTGCTAAG
TCAGATGTGAAAGCCCCGGGCTCAACCTGGGAACTGCATTTGAAACTGGCAGGCTAGAATGCAGTAGAGGGAGGTGGAAT
TTCCGGTGTAGCGGTGAAATGCGTAGAGATCGGAAGGAACACCAGTGGCGAAGGCGGCCTCCTGGACTGACATTGACGCT
GAGGTGCGAAAGCGTGGGGAGCAAACA
>Zotu283
TGAGGAATATTGGACAATGGGTGAAAGCCTGATCCAGCCATCCCGCGTGAAGGATGACGGTCCTATGGATTGTAAACTTC
TTTTGTATAGGAATAAACCTTTCTACGTGTAGAAAGCTGAAGGTACTATACGAATAAGCACCGGCTAACTCCGTGCCAGC
AGCCGCGGTAATACGGAGGGTGCAAGCGTTATCCGGATTTATTGGGTTTAAAGGGTCCGTAGGCGGACCGATAAGTCAGT
GGTGAAATCTCATAGCTTAACTATGAAACTGCCATTGATACTGTCGGTCTTGAGTAAATTTGAAGTGGCTGGAATAAGTA
GTGTAGCGGTGAAATGCATAGATATTACTTAGAACACCAATTGCGAAGGCAGGTCACTAAGATTTAACTGACGCTGATGG
ACGAAAGCGTGGGTAGCGAACA
>Zotu284
TGAGGAATATTGGACAATGGAGGCAACTCTGATCCAGCCATGCCGCGTGTAGGAAGACTGCCCTATGGGTTGTAAACTAC
TTTTATAGAGGAAGAAACCGCAATACGTGTATTGCTCTGACGGTACTCTACGAATAAGGATCGGCTAACTCCGTGCCAGC
AGCCGCGGTAATACGGAGGATCCAAGCGTTATCCGGAATCATTGGGTTTAAAGGGTCCGTAGGCGGGTCTATAAGTCAGT
GGTGAAAGTTTGCGGCTCAACCGTAAAATTGCCATTGATACTGTAGGTCTTGAATTATTGTGAAGTGGTTAGAATGTGTA
GTGTAGCGGTGAAATGCATAGATATTACACAGAATACCGATTGCGAAGGCAGATCACTAACAATTGATTGACGCTAAGGG
ACGAAAGCGTGGGTAGCGAACA
>Zotu285
TGGGGAATATTGCACAATGGGGGAAACCCTGATGCAGCCATGCCGCGTGTGTGAAGAAGGCCTTCGGGTTGTAAAGCACT
TTCAGTTGTGAGGAAAGGTTAGTAGTTAATACCTGCTAGCTGTGACGTTAGCAACAGAAGAAGCACCGGCTAACTCCGTG
CCAGCAGCCGCGGTAATACGGAGGGTGCGAGCGTTAATCGGAATTACTGGGCGTAAAGCGTGCGTAGGCGGTTGATTAAG
CGAGATGTGAAATCCCGGGGCTTAACCTCGGAACTGCATTTCGAACTGGTCGACTAGAGTTTTGTAGAGGGTGGTGGAAT
TTCCAGTGTAGCGGTGAAATGCGTAGAGATTGGAAGGAACATCAGTGGCGAAGGCGGCCACCTGGACAAAAACTGACGCT
GAGGCACGAAAGCGTGGGTAGCAAACA
>Zotu286
TGGGGAATATTGGACAATGGGCGCAAGCCTGATCCAGCCATGCCGCGTGTGTGAAGAAGGCCCTCGGGTTGTAAAGCACT
TTCAGTGGGGAAGAAAGCCTGGTGGTTAATACCCGTCAGGAAGGACATCACCCACAGAAGAAGCACCGGCTAACTCCGTG
CCAGCAGCCGCGGTAATACGGAGGGTGCGAGCGTTAATCGGAATTACTGGGCGTAAAGCGCGCGTAGGTGGCTTGATAAG
CCGGTTGTGAAAGCCCCGGGCTCAACCTGGGAACGGCATCCGGAACTGTCAGGCTAGAGTGCAGGAGAGGAAGGTAGAAT
[truncated: 15,570 more rows]
