# Supplementary material for: The Effect of Thermal Stress on the Physiology and Bacterial Communities of Two Key Mediterranean Gorgonians
Source: Appl Environ Microbiol. 2022 Mar 22;88(6):e02340-21. doi: 10.1128/aem.02340-21 (PMC8939326; doi:10.1128/aem.02340-21)
Supplement: Supplemental file 5 — Tables S1 to S4. Download aem.02340-21-s0005.xlsx, XLSX file, 0.04 MB [file aem.02340-21-s0005.xlsx]

## Sheet: Table S1
Table S1: Results of statistical tests done on the physiological parameters and bacterial estimated richness.
Physiological parameters
Factor tested: Species		F(1,45)	pvalue
Protein concentration		12.7	2.60E-03
Lipid concentration		0.17	7.00E-01
Carbohydrate concentration		59.2	2.10E-06
Total Antioxidant Capacity (T4)		58.4	2.30E-06
Factor tested: Thermal condition		F(1,16)	pvalue
Protein concentration	E.cavolini	10.5	5.20E-03
Protein concentration	P. clavata	1.9	1.90E-01
Lipid concentration	E. cavolini	8.5	1.00E-02
Lipid concentration	P. clavata	35.4	2.10E-05
Carbohydrate concentration	E. cavolini	0.14	7.00E-01
Carbohydrate concentration	P. clavata	7.03	2.00E-02
Lactate concentration	P. clavata	24.4	1.80E-04
TAC T4	E. cavolini	1.8	2.00E-01
TAC T4	P. clavata	2	1.80E-01
TAC T5	E. cavolini	0.3	6.00E-01
TAC T5	P. clavata	9.6	7.30E-03
TAC T6	E. cavolini	0.03	8.70E-01
TAC T6	P. clavata	1.3	3.00E-01
Bacterial parameters
Factor tested: Species		F(1,45)	pvalue
Chao1 estimated richness		13.4	3.80E-04
Factor tested: Thermal condition and Time		F	pvalue
Chao1 estimated richness	Time*Condition	Condition F(6,1,4,95)=25.4	1.50E-06
	E. cavolini	Time F=2.0	7.00E-02
		Time:Condition F=1.9	1.20E-01
Chao1 estimated richness	Time*Condition	Condition F(6,1,4,88)=15.7	1.50E-04
	P. clavata	Time F=3.3	1.60E-03
		Time: Condition F=3.05	4.00E-02

## Sheet: Table S2
Table S2: 16S rRNA gene sequencing dataset information. Read number and OTU richness of the different samples.
Sample name	Species	Colony	Condition	Time point	Read number	Observed richness	Chao1
E1CONTROLT0N2056_S1_L001	Eunicella cavolini	1	Control	T0	37005	63	88.67
E1CONTROLT1N2074_S19_L001	Eunicella cavolini	1	Control	T1	51984	71	98.27
E1CONTROLT2N2110_S39_L001	Eunicella cavolini	1	Control	T2	76134	44	96.5
E1CONTROLT3N2146_S71_L001	Eunicella cavolini	1	Control	T3	52443	50	72.67
E1CONTROLT4N2182_S105_L001	Eunicella cavolini	1	Control	T4	58269	40	51.67
E1CONTROLT5N2218_S137_L001	Eunicella cavolini	1	Control	T5	40734	63	79.5
E1CONTROLT6N2254NR_S173_L001	Eunicella cavolini	1	Control	T6	73519	56	91.1
E1STRESST2N2092_S32_L001	Eunicella cavolini	1	Stress	T2	63431	260	333.2
E1STRESST3N2128_S53_L001	Eunicella cavolini	1	Stress	T3	25955	42	55.33
E1STRESST4N2164_S88_L001	Eunicella cavolini	1	Stress	T4	63378	64	109.1
E1STRESST5N2200rep_S244_L001	Eunicella cavolini	1	Stress	T5	61658	382	448.5
E1STRESST6N2236_S155_L001	Eunicella cavolini	1	Stress	T6	62402	142	185.1
E2CONTROLT0N2057_S2_L001	Eunicella cavolini	2	Control	T0	54507	149	210.9
E2CONTROLT1N2075_S20_L001	Eunicella cavolini	2	Control	T1	44386	71	109.5
E2CONTROLT2N2111rep_S237_L001	Eunicella cavolini	2	Control	T2	69428	182	232.6
E2CONTROLT3N2147_S72_L001	Eunicella cavolini	2	Control	T3	44266	90	175
E2CONTROLT4N2183_S106_L001	Eunicella cavolini	2	Control	T4	72722	71	121.8
E2CONTROLT5N2219_S138_L001	Eunicella cavolini	2	Control	T5	58998	138	205.5
E2CONTROLT6N2255NR_S174_L001	Eunicella cavolini	2	Control	T6	72467	65	90.07
E2STRESST2N2093rep_S226_L001	Eunicella cavolini	2	Stress	T2	62960	331	436
E2STRESST3N2129_S54_L001	Eunicella cavolini	2	Stress	T3	38966	152	195.8
E2STRESST4N2165_S89_L001	Eunicella cavolini	2	Stress	T4	44139	167	200.2
E2STRESST5N2201_S122_L001	Eunicella cavolini	2	Stress	T5	52810	93	122
E2STRESST6N2237_S156_L001	Eunicella cavolini	2	Stress	T6	46512	76	91.4
E3CONTROLT0N2058_S3_L001	Eunicella cavolini	3	Control	T0	56033	142	216.7
E3CONTROLT1N2076_S21_L001	Eunicella cavolini	3	Control	T1	55529	96	145.3
E3CONTROLT2N2112_S40_L001	Eunicella cavolini	3	Control	T2	49430	61	97.14
E3CONTROLT3N2148_S73_L001	Eunicella cavolini	3	Control	T3	72610	75	180
E3CONTROLT4N2184_S107_L001	Eunicella cavolini	3	Control	T4	40010	42	55
E3CONTROLT5N2220_S139_L001	Eunicella cavolini	3	Control	T5	62990	81	124.2
E3CONTROLT6N2256NR_S175_L001	Eunicella cavolini	3	Control	T6	74189	67	90.21
E3STRESST2N2094rep_S227_L001	Eunicella cavolini	3	Stress	T2	63940	98	167
E3STRESST3N2130_S55_L001	Eunicella cavolini	3	Stress	T3	53510	119	171.1
E3STRESST4N2166_S90_L001_	Eunicella cavolini	3	Stress	T4	66166	74	95.23
E3STRESST5N2202_S123_L001	Eunicella cavolini	3	Stress	T5	54557	72	101
E3STRESST6N2238_S157_L001	Eunicella cavolini	3	Stress	T6	84974	100	154.7
E4CONTROLT0N2059_S4_L001	Eunicella cavolini	4	Control	T0	45342	65	103.5
E4CONTROLT1N2077_S22_L001	Eunicella cavolini	4	Control	T1	61001	101	138.1
E4CONTROLT2N2113_S41_L001	Eunicella cavolini	4	Control	T2	62502	47	62.11
E4CONTROLT3N2149_S74_L001	Eunicella cavolini	4	Control	T3	60340	55	85.67
E4CONTROLT4N2185_S108_L001	Eunicella cavolini	4	Control	T4	47320	45	55.5
E4CONTROLT5N2221_S140_L001	Eunicella cavolini	4	Control	T5	55822	94	116.9
E4CONTROLT6N2257NR_S176_L001	Eunicella cavolini	4	Control	T6	61671	45	62
E4STRESST2N2095_S33_L001	Eunicella cavolini	4	Stress	T2	58352	122	221.8
E4STRESST3N2131_S56_L001	Eunicella cavolini	4	Stress	T3	44554	212	292.5
E4STRESST4N2167_S91_L001	Eunicella cavolini	4	Stress	T4	51923	208	306.3
E4STRESST4N2167_S91_L001	Eunicella cavolini	4	Stress	T5	48648	93	163.9
E4STRESST6N2239_S158_L001	Eunicella cavolini	4	Stress	T6	44629	149	194.1
E5CONTROLT0N2060_S5_L001	Eunicella cavolini	5	Control	T0	68672	197	340.6
E5CONTROLT1N2078_S23_L001	Eunicella cavolini	5	Control	T1	56170	86	121.2
E5CONTROLT2N2114_S42_L001	Eunicella cavolini	5	Control	T2	60187	64	94.67
E5CONTROLT3N2150_S218_L001	Eunicella cavolini	5	Control	T3	57061	84	151.4
E5CONTROLT4N2186_S109_L001	Eunicella cavolini	5	Control	T4	45934	81	112
E5CONTROLT5N2222_S141_L001	Eunicella cavolini	5	Control	T5	65568	95	119.4
E5CONTROLT6N2258NR_S177_L001	Eunicella cavolini	5	Control	T6	61164	50	65.83
E5STRESST2N2096_S34_L001	Eunicella cavolini	5	Stress	T2	40103	116	246.7
E5STRESST3N2132_S57_L001	Eunicella cavolini	5	Stress	T3	66428	138	215.8
E5STRESST4N2168_S92_L001	Eunicella cavolini	5	Stress	T4	27487	480	627.9
E5STRESST5N2204_S125_L001	Eunicella cavolini	5	Stress	T5	56679	174	199.6
E5STRESST6N2240_S159_L001	Eunicella cavolini	5	Stress	T6	43437	45	64.43
E6CONTROLT0N2061_S6_L001	Eunicella cavolini	6	Control	T0	53394	83	116.5
E6CONTROLT1N2079_S24_L001	Eunicella cavolini	6	Control	T1	49213	46	61
E6CONTROLT2N2115_S43_L001	Eunicella cavolini	6	Control	T2	49226	60	94.5
E6CONTROLT3N2151_S217_L001	Eunicella cavolini	6	Control	T3	68603	71	134.9
E6CONTROLT4N2187_S110_L001	Eunicella cavolini	6	Control	T4	49301	42	52.5
E6CONTROLT5N2223_S142_L001	Eunicella cavolini	6	Control	T5	40722	65	100.1
E6CONTROLT6N2259NR_S178_L001	Eunicella cavolini	6	Control	T6	57067	70	83.8
E6STRESST2N2097rep_S228_L001	Eunicella cavolini	6	Stress	T2	Failed sequencing
E6STRESST3N2133_S58_L001	Eunicella cavolini	6	Stress	T3	63955	484	590.2
E6STRESST4N2169_S93_L001	Eunicella cavolini	6	Stress	T4	68633	64	82.07
E6STRESST5N2205_S126_L001	Eunicella cavolini	6	Stress	T5	55441	140	169.2
E6STRESST6N2241_S160_L001	Eunicella cavolini	6	Stress	T6	66249	182	271.4
E7CONTROLT0N2062_S7_L001	Eunicella cavolini	7	Control	T0	73278	65	153
E7CONTROLT1N2080_S25_L001	Eunicella cavolini	7	Control	T1	26889	49	72.33
E7CONTROLT2N2116_S44_L001	Eunicella cavolini	7	Control	T2	57916	94	149.7
E7CONTROLT3N2152_S77_L001	Eunicella cavolini	7	Control	T3	44905	70	97.07
E7CONTROLT4N2188_S111_L001	Eunicella cavolini	7	Control	T4	57790	33	37.67
E7CONTROLT5N2224_S143_L001	Eunicella cavolini	7	Control	T5	24760	39	64.5
E7CONTROLT6N2260NR_S179_L001	Eunicella cavolini	7	Control	T6	60251	63	102
E7STRESST2N2098_S35_L001	Eunicella cavolini	7	Stress	T2	63276	241	316
E7STRESST3N2134_S59_L001	Eunicella cavolini	7	Stress	T3	67002	252	388.5
E7STRESST4N2170_S94_L001	Eunicella cavolini	7	Stress	T4	43512	88	166.8
E7STRESST5N2206_S127_L001	Eunicella cavolini	7	Stress	T5	73360	152	209
E7STRESST6N2242_S161_L001	Eunicella cavolini	7	Stress	T6	48876	38	57.5
E8CONTROLT0N2063_S8_L001	Eunicella cavolini	8	Control	T0	53397	144	216.5
E8CONTROLT1N2081_S26_L001	Eunicella cavolini	8	Control	T1	49932	87	153
E8CONTROLT2N2117_S45_L001	Eunicella cavolini	8	Control	T2	64971	71	129.1
E8CONTROLT3N2153_S78_L001	Eunicella cavolini	8	Control	T3	31726	71	110.5
E8CONTROLT4N2189_S112_L001	Eunicella cavolini	8	Control	T4	51375	47	58.67
E8CONTROLT5N2225_S144_L001	Eunicella cavolini	8	Control	T5	44111	91	169.3
E8CONTROLT6N2261NR_S180_L001	Eunicella cavolini	8	Control	T6	64538	76	173.5
E8STRESST2N2099_S36_L001	Eunicella cavolini	8	Stress	T2	50097	144	201.2
E8STRESST3N2135_S60_L001	Eunicella cavolini	8	Stress	T3	60134	201	275
E8STRESST4N2171_S95_L001	Eunicella cavolini	8	Stress	T4	59925	161	267
E8STRESST5N2207_S128_L001	Eunicella cavolini	8	Stress	T5	48319	95	132.7
E8STRESST6N2243_S162_L001	Eunicella cavolini	8	Stress	T6	48912	48	69.11
E9CONTROLT0N2064_S9_L001	Eunicella cavolini	9	Control	T0	43176	66	83.27
E9CONTROLT1N2082_S27_L001	Eunicella cavolini	9	Control	T1	55752	63	90.6
E9CONTROLT2N2118rep_S238_L001	Eunicella cavolini	9	Control	T2	61982	108	167.1
E9CONTROLT3N2154_S79_L001	Eunicella cavolini	9	Control	T3	63521	176	215.5
E9CONTROLT4N2190_S113_L001	Eunicella cavolini	9	Control	T4	58157	98	131.5
E9CONTROLT5N2226_S145_L001	Eunicella cavolini	9	Control	T5	46143	91	128.8
E9CONTROLT6N2262NR_S181_L001	Eunicella cavolini	9	Control	T6	76058	167	232.3
E9STRESST2N2100_S37_L001	Eunicella cavolini	9	Stress	T2	60216	165	200.8
E9STRESST3N2136_S61_L001	Eunicella cavolini	9	Stress	T3	10381	41	56.11
E9STRESST4N2172_S96_L001	Eunicella cavolini	9	Stress	T4	62818	125	152.9
E9STRESST5N2208_S129_L001	Eunicella cavolini	9	Stress	T5	46420	113	156.3
E9STRESST6N2244_S163_L001	Eunicella cavolini	9	Stress	T6	68503	137	213.6
NC1N2296NRrep_S247_L001	negative control				2469	30	40.5
NC2N2297NRrep_S248_L001	negative control				2396	19	22
P1CONTROLT0N2065_S10_L001	Paramuricea clavata	1	Control	T0	62268	40	43.46
P1CONTROLT1N2083rep_S221_L001	Paramuricea clavata	1	Control	T1	Failed sequencing
P1CONTROLT2N2119rep_S239_L001	Paramuricea clavata	1	Control	T2	64038	66	98.5
P1CONTROLT3N2155_S80_L001	Paramuricea clavata	1	Control	T3	38643	77	113.3
P1CONTROLT4N2191_S114_L001	Paramuricea clavata	1	Control	T4	52992	52	69.27
P1CONTROLT5N2227_S146_L001	Paramuricea clavata	1	Control	T5	53359	56	72.15
P1CONTROLT6N2263NR_S182_L001	Paramuricea clavata	1	Control	T6	67932	45	92.5
P1STRESST2N2101rep_S229_L001	Paramuricea clavata	1	Stress	T2	Failed sequencing
P1STRESST3N2137_S62_L001	Paramuricea clavata	1	Stress	T3	64596	54	100.2
P1STRESST4N2173rep_S242_L001	Paramuricea clavata	1	Stress	T4	62802	88	111.2
P1STRESST5N2209rep_S245_L001	Paramuricea clavata	1	Stress	T5	69220	164	194
P1STRESST6N2245_S164_L001	Paramuricea clavata	1	Stress	T6	66699	241	300.1
P2CONTROLT0N2066_S11_L001	Paramuricea clavata	2	Control	T0	55584	43	58
P2CONTROLT1N2084rep_S222_L001	Paramuricea clavata	2	Control	T1	70482	85	98.57
P2CONTROLT2N2120_S46_L001	Paramuricea clavata	2	Control	T2	34782	119	166.3
P2CONTROLT3N2156_S81_L001	Paramuricea clavata	2	Control	T3	71103	64	107.5
P2CONTROLT4N2192rep_S243_L001	Paramuricea clavata	2	Control	T4	72065	47	54.58
P2CONTROLT5N2228_S147_L001	Paramuricea clavata	2	Control	T5	79131	69	135.4
P2CONTROLT6N2264NR_S183_L001	Paramuricea clavata	2	Control	T6	72439	58	81.33
P2STRESST2N2102rep_S230_L001	Paramuricea clavata	2	Stress	T2	Failed sequencing
P2STRESST3N2138_S63_L001	Paramuricea clavata	2	Stress	T3	81971	74	132.7
P2STRESST4N2174_S97_L001	Paramuricea clavata	2	Stress	T4	67235	79	110
P2STRESST5N2210_S130_L001	Paramuricea clavata	2	Stress	T5	63573	69	85.5
P2STRESST6N2246_S219_L001	Paramuricea clavata	2	Stress	T6	66621	196	228.5
P3CONTROLT0N2067_S12_L001	Paramuricea clavata	3	Control	T0	51279	36	42.11
P3CONTROLT1N2085rep_S223_L001	Paramuricea clavata	3	Control	T1	71051	50	92.17
P3CONTROLT2N2121_S47_L001	Paramuricea clavata	3	Control	T2	56739	49	74.3
P3CONTROLT3N2157rep_S241_L001	Paramuricea clavata	3	Control	T3	68710	45	82.5
P3CONTROLT4N2193_S115_L001	Paramuricea clavata	3	Control	T4	61222	34	56
P3CONTROLT5N2229_S148_L001	Paramuricea clavata	3	Control	T5	67875	71	108.1
P3CONTROLT6N2265NR_S184_L001	Paramuricea clavata	3	Control	T6	69086	40	59.43
P3STRESST2N2103rep_S231_L001	Paramuricea clavata	3	Stress	T2	26010	90	102.8
P3STRESST3N2139_S64_L001	Paramuricea clavata	3	Stress	T3	45956	43	73.6
P3STRESST4N2175_S98_L001	Paramuricea clavata	3	Stress	T4	73003	363	435.2
P3STRESST5N2211_S131_L001	Paramuricea clavata	3	Stress	T5	38741	177	209.7
P3STRESST6N2247_S220_L001	Paramuricea clavata	3	Stress	T6	74450	156	175.8
P4CONTROLT0N2068_S13_L001	Paramuricea clavata	4	Control	T0	60794	35	44
P4CONTROLT1N2086rep_S224_L001	Paramuricea clavata	4	Control	T1	60628	64	83.09
P4CONTROLT2N2122_S48_L001	Paramuricea clavata	4	Control	T2	56668	50	131.3
P4CONTROLT3N2158_S82_L001	Paramuricea clavata	4	Control	T3	72841	39	52
P4CONTROLT4N2194_S116_L001	Paramuricea clavata	4	Control	T4	61894	48	73.67
P4CONTROLT5N2230_S149_L001	Paramuricea clavata	4	Control	T5	59089	58	81.21
P4CONTROLT6N2266NR_S185_L001	Paramuricea clavata	4	Control	T6	70297	50	65.83
P4STRESST2N2104rep_S232_L001	Paramuricea clavata	4	Stress	T2	60696	144	205.9
P4STRESST3N2140_S65_L001	Paramuricea clavata	4	Stress	T3	71305	64	114.8
P4STRESST4N2176_S99_L001	Paramuricea clavata	4	Stress	T4	43031	58	79.23
P4STRESST5N2212_S132_L001	Paramuricea clavata	4	Stress	T5	64498	68	108.6
P4STRESST6N2248NR_S167_L001	Paramuricea clavata	4	Stress	T6	71752	108	155.3
P5CONTROLT0N2069_S14_L001	Paramuricea clavata	5	Control	T0	64242	34	52.2
P5CONTROLT1N2087_S28_L001	Paramuricea clavata	5	Control	T1	76630	46	93.5
P5CONTROLT2N2123_S49_L001	Paramuricea clavata	5	Control	T2	44828	27	34.86
P5CONTROLT3N2159_S83_L001	Paramuricea clavata	5	Control	T3	68544	50	83
P5CONTROLT4N2195_S117_L001	Paramuricea clavata	5	Control	T4	39401	34	38
P5CONTROLT5N2231_S150_L001	Paramuricea clavata	5	Control	T5	67506	39	102.3
P5CONTROLT6N2267NR_S186_L001	Paramuricea clavata	5	Control	T6	55075	28	33.6
P5STRESST2N2105_S38_L001	Paramuricea clavata	5	Stress	T2	76934	33	52.5
P5STRESST3N2141_S66_L001	Paramuricea clavata	5	Stress	T3	55118	44	80.14
P5STRESST4N2177_S100_L001	Paramuricea clavata	5	Stress	T4	60137	54	91.5
P5STRESST5N2213_S133_L001	Paramuricea clavata	5	Stress	T5	62258	52	75.08
P5STRESST6N2249NR_S168_L001	Paramuricea clavata	5	Stress	T6	54900	130	193.1
P6CONTROLT0N2070_S15_L001	Paramuricea clavata	6	Control	T0	69162	35	36.15
P6CONTROLT1N2088_S29_L001	Paramuricea clavata	6	Control	T1	42832	49	61.36
P6CONTROLT2N2124_S50_L001	Paramuricea clavata	6	Control	T2	63128	50	58.27
P6CONTROLT3N2160_S84_L001	Paramuricea clavata	6	Control	T3	33291	76	169.5
P6CONTROLT4N2196_S118_L001	Paramuricea clavata	6	Control	T4	56966	56	119
P6CONTROLT5N2232_S151_L001	Paramuricea clavata	6	Control	T5	31294	84	119.4
P6CONTROLT6N2268NR_S187_L001	Paramuricea clavata	6	Control	T6	77182	96	138.5
P6STRESST2N2106rep_S233_L001	Paramuricea clavata	6	Stress	T2	Failed sequencing
P6STRESST3N2142_S67_L001	Paramuricea clavata	6	Stress	T3	75143	65	90.09
P6STRESST4N2178_S101_L001	Paramuricea clavata	6	Stress	T4	71078	158	198.6
P6STRESST5N2214_S134_L001	Paramuricea clavata	6	Stress	T5	64181	246	313.8
P6STRESST6N2250NR_S169_L001	Paramuricea clavata	6	Stress	T6	65538	350	432.5
P7CONTROLT0N2071_S16_L001	Paramuricea clavata	7	Control	T0	65006	45	66.86
P7CONTROLT1N2089_S30_L001	Paramuricea clavata	7	Control	T1	61403	63	108.1
P7CONTROLT2N2125_S51_L001	Paramuricea clavata	7	Control	T2	57226	46	88.17
P7CONTROLT3N2161_S85_L001	Paramuricea clavata	7	Control	T3	63792	71	87.5
P7CONTROLT4N2197_S119_L001	Paramuricea clavata	7	Control	T4	65332	63	103.6
P7CONTROLT5N2233_S152_L001	Paramuricea clavata	7	Control	T5	61765	77	114.7
P7CONTROLT6N2269NR_S188_L001	Paramuricea clavata	7	Control	T6	62814	47	54.5
P7STRESST2N2107rep_S234_L001	Paramuricea clavata	7	Stress	T2	67398	125	182.2
P7STRESST3N2143_S68_L001	Paramuricea clavata	7	Stress	T3	69072	54	64.93
P7STRESST4N2179_S102_L001	Paramuricea clavata	7	Stress	T4	54295	48	59.38
P7STRESST5N2215_S135_L001	Paramuricea clavata	7	Stress	T5	65329	125	160.7
P7STRESST6N2251NR_S170_L001	Paramuricea clavata	7	Stress	T6	62218	210	254
P8CONTROLT0N2072_S17_L001	Paramuricea clavata	8	Control	T0	49068	38	57.5
P8CONTROLT1N2090rep_S225_L001	Paramuricea clavata	8	Control	T1	Failed sequencing
P8CONTROLT2N2126rep_S240_L001	Paramuricea clavata	8	Control	T2	Failed sequencing
P8CONTROLT3N2162_S86_L001	Paramuricea clavata	8	Control	T3	39772	85	136
P8CONTROLT4N2198_S120_L001	Paramuricea clavata	8	Control	T4	63783	68	192
P8CONTROLT5N2234_S153_L001	Paramuricea clavata	8	Control	T5	58983	94	144.2
P8CONTROLT6N2270NR_S189_L001	Paramuricea clavata	8	Control	T6	76461	82	134.5
P8STRESST2N2108rep_S235_L001	Paramuricea clavata	8	Stress	T2	Failed sequencing
P8STRESST3N2144_S69_L001	Paramuricea clavata	8	Stress	T3	33964	58	93.1
P8STRESST4N2180_S103_L001	Paramuricea clavata	8	Stress	T4	70482	42	60.2
P8STRESST5N2216_S136_L001	Paramuricea clavata	8	Stress	T5	39418	58	67.1
P8STRESST6N2252NR_S171_L001	Paramuricea clavata	8	Stress	T6	74224	54	104
P9CONTROLT0N2073_S18_L001	Paramuricea clavata	9	Control	T0	61880	44	65
P9CONTROLT1N2091_S31_L001	Paramuricea clavata	9	Control	T1	48811	47	98
P9CONTROLT2N2127_S52_L001	Paramuricea clavata	9	Control	T2	60287	83	134
P9CONTROLT3N2163_S87_L001	Paramuricea clavata	9	Control	T3	44423	84	135
P9CONTROLT4N2199_S121_L001	Paramuricea clavata	9	Control	T4	66073	63	94.5
P9CONTROLT5N2235_S154_L001	Paramuricea clavata	9	Control	T5	46442	54	84.67
P9CONTROLT6N2271NR_S190_L001	Paramuricea clavata	9	Control	T6	69152	85	104.5
P9STRESST2N2109rep_S236_L001	Paramuricea clavata	9	Stress	T2	Failed sequencing
P9STRESST3N2145_S70_L001	Paramuricea clavata	9	Stress	T3	83473	67	98.07
P9STRESST4N2181_S104_L001	Paramuricea clavata	9	Stress	T4	69973	492	572.3
P9STRESST5N2217rep_S246_L001	Paramuricea clavata	9	Stress	T5	70101	101	124.9
P9STRESST6N2253NR_S172_L001	Paramuricea clavata	9	Stress	T6	68722	200	216

## Sheet: Table S3
	TABLE S3 -- Beta diversity of gorgonian microbiota.
	Outcomes of PERMANOVA's used to assess temporal differences within the beta diversity of the microbiota of Eunicella cavolini and Paramuricea clavata under control or thermal stress conditions.
	Paramuricea clavata											Eunicella cavolini
	Time points T2-T6							Unique				Time points T2-T6							Unique
		Source	df	SS	MS	Pseudo-F	P(perm)	perms					Source	df	SS	MS	Pseudo-F	P(perm)	perms
		Treatment	1	7827.3	7827.3	3.76	0.0029	9925					Treatment	1	8641.3	8641.3	3.4777	0.0039	9923
		Colony	8	19082	2385.2	1.4927	0.0001	9626					Colony	8	22508	2813.5	1.2667	0.0001	9559
		Time(Treatment)	8	22513	2814.1	1.7611	0.0001	9595					Time(Treatment)	8	25685	3210.6	1.4454	0.0001	9535
		TreatmentxColony	8	16954	2119.2	1.3263	0.0001	9557					TreatmentxColony	8	19881	2485.2	1.1188	0.0218	9483
		Residuals	58	92677	1597.9								Residuals	63	139940	2221.2
		Total	83	159370									Total	88	216080
		PERMDISP (group = Time*Treatment)											PERMDISP (group = Time*Treatment)
		F-value	df1	df2	P(perm)								F-value	df1	df2	P(perm)
		8.7381	9	74	0.0001								5.8427	9	79	0.0006
	Within level 'Control' of factor 'Treatment'			Unique	***	No samples under thermal stress at T0 (collection)						Within level 'Control' of factor 'Treatment'			Unique	***	No samples under thermal stress at T0 (collection)
	Groups	t	P(perm)	perms		and T1 (just before experimental temperature increase)						Groups	t	P(perm)	perms		and T1 (just before experimental temperature increase)
	T2, T3	1.2523	0.1124	9924		Excluded from analysis to ensure balanced design						T2, T3	1.0398	0.4303	9920		Excluded from analysis to ensure balanced design
	T2, T4	1.3945	0.0368	9924								T2, T4	1.245	0.124	9945
	T2, T5	1.3159	0.0631	9942								T2, T5	1.4937	0.0139	9937
	T2, T6	1.3796	0.0495	9937								T2, T6	1.3252	0.0711	9930
	T3, T4	1.5336	0.0114	9920								T3, T4	1.3533	0.0591	9943
	T3, T5	1.3149	0.0554	9917								T3, T5	1.3498	0.0492	9926
	T3, T6	1.6107	0.0086	9936								T3, T6	1.3831	0.0425	9936
	T4, T5	1.2088	0.1367	9925								T4, T5	1.5437	0.0155	9947
	T4, T6	1.1898	0.176	9929								T4, T6	1.2788	0.1238	9948
	T5, T6	1.2723	0.0834	9912								T5, T6	1.2934	0.079	9938
	Within level 'Stress' of factor 'Treatment'			Unique								Within level 'Stress' of factor 'Treatment'			Unique
	Groups	t	P(perm)	perms								Groups	t	P(perm)	perms
	T2, T3	1.419	0.1319	4415								T2, T3	1.0884	0.3258	9936
	T2, T4	1.2508	0.2484	4340								T2, T4	1.1677	0.1995	9926
	T2, T5	1.2597	0.232	4418								T2, T5	1.135	0.2736	9945
	T2, T6	1.3336	0.1656	4403								T2, T6	1.281	0.0966	9941
	T3, T4	1.2935	0.129	9952								T3, T4	1.1061	0.3014	9928
	T3, T5	1.3071	0.0847	9945								T3, T5	1.0616	0.3663	9931
	T3, T6	1.531	0.0151	9935								T3, T6	1.2801	0.0923	9944
	T4, T5	1.0738	0.357	9952								T4, T5	1.0725	0.353	9946
	T4, T6	1.2547	0.1206	9927								T4, T6	1.1639	0.2037	9925
	T5, T6	1.2501	0.1218	9937								T5, T6	1.0739	0.3738	9932

## Sheet: Table S4
	TABLE S4 -- Beta diversity of gorgonian microbiota.
	Outcomes of PERMANOVA's used to assess differences between the beta diversity of the microbiota of Eunicella cavolini and Paramuricea clavata under control or thermal stress conditions, taking into account the two different groups, at various time points (T3 - T6).
	Paramuricea clavata											Eunicella cavolini
	T3											T3
		PERMANOVA						Unique					PERMANOVA						Unique
		Source	df	SS	MS	Pseudo-F	P(perm)	perms					Source	df	SS	MS	Pseudo-F	P(perm)	perms
		Treatment	1	1928.7	1928.7	2.3004	0.0007	9858					Treatment	1	5378	5378	1.9763	0.0023	9896
		Group	1	776.91	776.91	0.92667	0.6735	9843					Group	1	2678.2	2678.2	0.98419	0.5339	9888
		TreatmentxGroup	1	733.97	733.97	0.87545	0.77	9872					TreatmentxGroup	1	2491.8	2491.8	0.91566	0.6349	9876
		Residuals	14	11737	838.39								Residuals	14	38098	2721.3
		Total	17	15207									Total	17	48608
		PERMDISP											PERMDISP (grouping Treatment)
		F-value	df1	df2	P(perm)								F-value	df1	df2	P(perm)
		0.3848	3	14	0.8882								5.2295	3	14	0.0999
					Unique
		Groups	t	P(perm)	perms							T4
	GroupA	Control, Stress	1.204	0.0293	35								PERMANOVA						Unique
	GroupB	Control, Stress	1.3274	0.0075	126								Source	df	SS	MS	Pseudo-F	P(perm)	perms
	Control	GroupA, GroupB	0.99559	0.4568	126								Treatment	1	3283.6	3283.6	1.6459	0.0067	9886
	Stress	GroupA, GroupB	0.9063	0.891	126								Group	1	1938.9	1938.9	0.97183	0.5475	9889
	PERMDISP	T3ControlGroupA, T3StressGroupA	0.55039	0.6055									TreatmentxGroup	1	1944.7	1944.7	0.97473	0.5408	9896
		T3ControlGroupA, T3ControlGroupB	0.2854	0.7792									Residuals	14	27931	1995.1
		T3ControlGroupA, T3StressGroupB	0.81442	0.688									Total	17	35093
		T3StressGroupA, T3ControlGroupB	0.38625	0.726
		T3StressGroupA, T3StressGroupB	0.4107	0.7734									PERMDISP (grouping Treatment)
		T3ControlGroupB, T3StressGroupB	0.75193	0.6769									F-value	df1	df2	P(perm)
													8.4618	3	14	0.0294
	T4
		PERMANOVA						Unique				T5
		Source	df	SS	MS	Pseudo-F	P(perm)	perms					PERMANOVA						Unique
		Treatment	1	4890.1	4890.1	2.5048	0.0042	9879					Source	df	SS	MS	Pseudo-F	P(perm)	perms
		Group	1	3160.3	3160.3	1.6188	0.0484	9890					Treatment	1	4610.2	4610.2	1.9581	0.0016	9892
		TreatmentxGroup	1	3150.4	3150.4	1.6138	0.0479	9875					Group	1	2689.3	2689.3	1.1423	0.2734	9877
		Residuals	14	27331	1952.2								TreatmentxGroup	1	2704.5	2704.5	1.1487	0.263	9866
		Total	17	37980									Residuals	14	32962	2354.4
													Total	17	42711
		PERMDISP
		F-value	df1	df2	P(perm)								PERMDISP (grouping Treatment)
		52.407	3	14	0.0007								F-value	df1	df2	P(perm)
					Unique								10.203	3	14	0.0048
		Groups	t	P(perm)	perms
	GroupA	Control, Stress	1.3038	0.0325	35							T6
	GroupB	Control, Stress	1.373	0.0082	126								PERMANOVA						Unique
	Control	GroupA, GroupB	1.0477	0.2146	126								Source	df	SS	MS	Pseudo-F	P(perm)	perms
	Stress	GroupA, GroupB	1.3143	0.0171	126								Treatment	1	3256.5	3256.5	1.7319	0.0013	9885
	PERMDISP	T4ControlGroupA, T4StressGroupA	6.9764	0.0296									Group	1	1823.4	1823.4	0.96969	0.593	9848
		T4ControlGroupA, T4ControlGroupB	0.51126	0.7595									TreatmentxGroup	1	2082.8	2082.8	1.1076	0.3189	9875
		T4ControlGroupA, T4StressGroupB	0.068763	0.9837									Residuals	14	26325	1880.4
		T4StressGroupA, T4ControlGroupB	7.7722	0.0079									Total	17	33322
		T4StressGroupA, T4StressGroupB	7.9521	0.0073
		T4ControlGroupB, T4StressGroupB	0.52311	0.6598									PERMDISP (grouping Treatment)
													F-value	df1	df2	P(perm)
	T5												3.3002	3	14	0.2165
		PERMANOVA						Unique
		Source	df	SS	MS	Pseudo-F	P(perm)	perms
		Treatment	1	3870.9	3870.9	2.4042	0.0003	9873
		Group	1	2440.7	2440.7	1.5159	0.0115	9862
		TreatmentxGroup	1	2287.4	2287.4	1.4207	0.0158	9857
		Residuals	14	22541	1610.1
		Total	17	30870
		PERMDISP
		F-value	df1	df2	P(perm)
		8.5622	3	14	0.0131
					Unique
		Groups	t	P(perm)	perms
	GroupA	Control, Stress	1.3924	0.0274	35
	GroupB	Control, Stress	1.1956	0.0093	126
	Control	GroupA, GroupB	0.96946	0.7242	126
	Stress	GroupA, GroupB	1.3069	0.0087	126
	PERMDISP	T5ControlGroupA, T5StressGroupA	5.4222	0.0254
		T5ControlGroupA, T5ControlGroupB	0.85449	0.5334
		T5ControlGroupA, T5StressGroupB	0.89479	0.7777
		T5StressGroupA, T5ControlGroupB	5.5937	0.0086
		T5StressGroupA, T5StressGroupB	2.8273	0.0818
		T5ControlGroupB, T5StressGroupB	0.56099	0.882
	T6
		PERMANOVA						Unique
		Source	df	SS	MS	Pseudo-F	P(perm)	perms
		Treatment	1	7490.2	7490.2	2.7728	0.0001	9894
		Group	1	2512	2512	0.92994	0.6303	9876
		TreatmentxGroup	1	2472.1	2472.1	0.91516	0.6369	9899
		Residuals	14	37818	2701.3
		Total	17	50030
		PERMDISP
		F-value	df1	df2	P(perm)
		17.353	3	14	0.0009
					Unique
		Groups	t	P(perm)	perms
	GroupA	Control, Stress	1.2975	0.0296	35
	GroupB	Control, Stress	1.3411	0.008	126
	Control	GroupA, GroupB	1.001	0.4279	126
	Stress	GroupA, GroupB	0.94937	0.603	126
	PERMDISP	T6ControlGroupA, T6StressGroupA	5.1754	0.0283
		T6ControlGroupA, T6ControlGroupB	1.3531	0.2546
		T6ControlGroupA, T6StressGroupB	2.698	0.0668
		T6StressGroupA, T6ControlGroupB	7.3269	0.0083
		T6StressGroupA, T6StressGroupB	2.1707	0.1323
		T6ControlGroupB, T6StressGroupB	4.2214	0.0081
	Stressed -- T4 - T6
		PERMANOVA						Unique
		Source	df	SS	MS	Pseudo-F	P(perm)	perms
		Time	2	9899.9	4949.9	1.5319	0.0014	9801
		Group	1	6366.1	6366.1	1.9701	0.0009	9869
		Time x Group	2	6814.7	3407.3	1.0545	0.3513	9816
		Residuals	21	67858	3231.3
		Total	26	90097
		PERMDISP
		F-value	df1	df2	P(perm)
		15.999	5	21	0.0002
					Unique
		Groups	t	P(perm)	perms
	GroupA	T4, T5	1.0249	0.372	35
		T4, T6	1.0943	0.1717	35
		T5, T6	1.0416	0.2207	35
	GroupB	T4, T5	1.0315	0.2388	126
		T4, T6	1.1157	0.0678	126
		T5, T6	1.1098	0.0229	126
	T4	GroupA, GroupB	1.3143	0.0164	126
	T5	GroupA, GroupB	1.3069	0.0086	126
	T6	GroupA, GroupB	0.94937	0.5953	126
	PERMDISP	T4StressGroupA, T5StressGroupA	2.6567	0.1374
		T4StressGroupA, T6StressGroupA	0.56421	0.7712
		T4StressGroupA, T4StressGroupB	7.9521	0.0069
		T4StressGroupA, T5StressGroupB	4.7629	0.0075
		T4StressGroupA, T6StressGroupB	2.5447	0.1047
		T5StressGroupA, T6StressGroupA	2.3891	0.1464
		T5StressGroupA, T4StressGroupB	7.8167	0.0105
		T5StressGroupA, T5StressGroupB	2.8273	0.0875
		T5StressGroupA, T6StressGroupB	0.055718	0.9427
		T6StressGroupA, T4StressGroupB	8.8648	0.0087
		T6StressGroupA, T5StressGroupB	4.6384	0.0149
		T6StressGroupA, T6StressGroupB	2.1707	0.1283
		T4StressGroupB, T5StressGroupB	1.8164	0.125
		T4StressGroupB, T6StressGroupB	5.3386	0.0071
		T5StressGroupB, T6StressGroupB	2.5677	0.0816
